# Supplementary material for: Evaluating the Classification Accuracy of Expression Quantitative Trait Loci Calculated Polygenic Risk Scores in Alzheimer’s Disease
Source: Int J Mol Sci. 2023 Aug 14;24(16):12799. doi: 10.3390/ijms241612799 (PMC10454324; doi:10.3390/ijms241612799)
Supplement: Supplementary file 1 [file ijms-24-12799-s001.zip]

Archive with 1 entries (1 files):
- ijms-2538172-supplementary.xlsx
