# Supplementary material for: Evaluating the Classification Accuracy of Expression Quantitative Trait Loci Calculated Polygenic Risk Scores in Alzheimer’s Disease
Source: Int J Mol Sci. 2023 Aug 14;24(16):12799. doi: 10.3390/ijms241612799 (PMC10454324; doi:10.3390/ijms241612799)
Supplement: Supplementary file 1 [file ijms-24-12799-s001.zip › ijms-2538172-supplementary.xlsx]

## Sheet: Supp. Table S1 eQTL pairs 
P value	FDR	SNP_ID	SNP_Chr	SNP_location	Gene afiliation	ENSG_ID	Gene Symbol	Gene_Chr	Gene_start_bp	Gene_end_bp	Same Chr		Supplemental Table S1
0	4.2749e-304	rs9970046	1	26524706	CATSPER4	ENSG00000163206	SMCP	1	152850797	152857523	cis		SNP-Gene pairings from all eQTL analysis
0	4.2749e-304	rs9970046	1	26524706	CATSPER4	ENSG00000236253	SLC25A3P1	1	53904042	53905693	cis		Genes/SNPs with previous assocaition with AD
0	4.2749e-304	rs9970046	1	26524706	CATSPER4	ENSG00000284662	OR4F16	1	367658	368597	cis		SNP-Gene Pairing on the same chr and within 1MB of TSS
0	4.2749e-304	rs9970046	1	26524706	CATSPER4	ENSG00000196184	OR10J1	1	159367254	159410753	cis
0	4.2749e-304	rs9970046	1	26524706	CATSPER4	ENSG00000069812	HES2	1	6475293	6479979	cis
0	4.2749e-304	rs9943264	1	166299138	ENSG00000229588	ENSG00000203811	H3C14	1	149812258	149812780	cis
0	4.2749e-304	rs986032	1	170283044	-	ENSG00000283876	MIR4260	1	209796788	209796855	cis
0	4.2749e-304	rs986032	1	170283044	-	ENSG00000237413	MGC27382	1	78695282	78835147	cis
0	4.2749e-304	rs9792946	1	4119662	-	ENSG00000207974	MIR557	1	168344761	168344859	cis
0	4.2749e-304	rs9792946	1	4119662	-	ENSG00000207776	MIR551A	1	3477259	3477354	cis
0	4.2749e-304	rs9792946	1	4119662	-	ENSG00000185966	LCE3E	1	152538129	152539256	cis
0	4.2749e-304	rs9792946	1	4119662	-	ENSG00000203852	H3C15	1	149812258	149812776	cis
0	4.2749e-304	rs9730301	1	237344644	RYR2	ENSG00000142789	CELA3A	1	22328149	22339035	cis
0	4.2749e-304	rs9730301	1	237344644	RYR2	ENSG00000188984	AADACL3	1	12776112	12788727	cis
0	4.2749e-304	rs9663066	1	78339654	MIGA1	ENSG00000163206	SMCP	1	152850797	152857523	cis
0	4.2749e-304	rs9663066	1	78339654	MIGA1	ENSG00000236253	SLC25A3P1	1	53904042	53905693	cis
0	4.2749e-304	rs9663066	1	78339654	MIGA1	ENSG00000284662	OR4F16	1	367658	368597	cis
0	4.2749e-304	rs9663066	1	78339654	MIGA1	ENSG00000196184	OR10J1	1	159367254	159410753	cis
0	4.2749e-304	rs9663066	1	78339654	MIGA1	ENSG00000069812	HES2	1	6475293	6479979	cis
0	4.2749e-304	rs9661681	1	114864019	-	ENSG00000203740	NTMT2	1	170115099	170138007	cis
0	4.2749e-304	rs9661681	1	114864019	-	ENSG00000199059	MIR135B	1	205417429	205417526	cis
0	4.2749e-304	rs9660252	1	232867727	LINC01744	ENSG00000203811	H3C14	1	149812258	149812780	cis
0	4.2749e-304	rs9659165	1	39545269	-	ENSG00000203740	NTMT2	1	170115099	170138007	cis
0	4.2749e-304	rs9659165	1	39545269	-	ENSG00000199059	MIR135B	1	205417429	205417526	cis
0	4.2749e-304	rs964570	1	186684977	-	ENSG00000207974	MIR557	1	168344761	168344859	cis
0	4.2749e-304	rs964570	1	186684977	-	ENSG00000207776	MIR551A	1	3477259	3477354	cis
0	4.2749e-304	rs964570	1	186684977	-	ENSG00000185966	LCE3E	1	152538129	152539256	cis
0	4.2749e-304	rs964570	1	186684977	-	ENSG00000203852	H3C15	1	149812258	149812776	cis
0	4.2749e-304	rs962668	1	77217180	-	ENSG00000142789	CELA3A	1	22328149	22339035	cis
0	4.2749e-304	rs962668	1	77217180	-	ENSG00000188984	AADACL3	1	12776112	12788727	cis
0	4.2749e-304	rs947178	1	247524439	ZNF496-DT,ENSG00000289728	ENSG00000207974	MIR557	1	168344761	168344859	cis
0	4.2749e-304	rs947178	1	247524439	ZNF496-DT,ENSG00000289728	ENSG00000207776	MIR551A	1	3477259	3477354	cis
0	4.2749e-304	rs947178	1	247524439	ZNF496-DT,ENSG00000289728	ENSG00000185966	LCE3E	1	152538129	152539256	cis
0	4.2749e-304	rs947178	1	247524439	ZNF496-DT,ENSG00000289728	ENSG00000203852	H3C15	1	149812258	149812776	cis
0	4.2749e-304	rs945465	1	39739058	MACF1	ENSG00000203740	NTMT2	1	170115099	170138007	cis
0	4.2749e-304	rs945465	1	39739058	MACF1	ENSG00000199059	MIR135B	1	205417429	205417526	cis
0	4.2749e-304	rs9439001	1	39766403	MACF1	ENSG00000203740	NTMT2	1	170115099	170138007	cis
0	4.2749e-304	rs9439001	1	39766403	MACF1	ENSG00000199059	MIR135B	1	205417429	205417526	cis
0	4.2749e-304	rs943514	1	53930551	DMRTB1	ENSG00000142789	CELA3A	1	22328149	22339035	cis
0	4.2749e-304	rs943514	1	53930551	DMRTB1	ENSG00000188984	AADACL3	1	12776112	12788727	cis
0	4.2749e-304	rs9432181	1	230138554	LINC01736	ENSG00000207974	MIR557	1	168344761	168344859	cis
0	4.2749e-304	rs9432181	1	230138554	LINC01736	ENSG00000207776	MIR551A	1	3477259	3477354	cis
0	4.2749e-304	rs9432181	1	230138554	LINC01736	ENSG00000185966	LCE3E	1	152538129	152539256	cis
0	4.2749e-304	rs9432181	1	230138554	LINC01736	ENSG00000203852	H3C15	1	149812258	149812776	cis
0	4.2749e-304	rs9429503	1	113439588	-	ENSG00000142789	CELA3A	1	22328149	22339035	cis
0	4.2749e-304	rs9429503	1	113439588	-	ENSG00000188984	AADACL3	1	12776112	12788727	cis
0	4.2749e-304	rs9424482	1	232919919	-	ENSG00000203740	NTMT2	1	170115099	170138007	cis
0	4.2749e-304	rs9424482	1	232919919	-	ENSG00000199059	MIR135B	1	205417429	205417526	cis
0	4.2749e-304	rs9333016	1	47399034	CYP4A11	ENSG00000203740	NTMT2	1	170115099	170138007	cis
0	4.2749e-304	rs9333016	1	47399034	CYP4A11	ENSG00000199059	MIR135B	1	205417429	205417526	cis
0	4.2749e-304	rs9332684	1	169551535	F5	ENSG00000184155	OR10J5	1	159504867	159505797	cis
0	4.2749e-304	rs9332684	1	169551535	F5	ENSG00000264358	MIR3122	1	212250954	212251027	cis
0	4.2749e-304	rs9332684	1	169551535	F5	ENSG00000142224	IL19	1	207007693	207016326	cis
0	4.2749e-304	rs9332684	1	169551535	F5	ENSG00000215834	FMO9P	1	166573152	166594473	cis
0	4.2749e-304	rs9332684	1	169551535	F5	ENSG00000197587	DMBX1	1	46972670	46981888	cis
0	4.2749e-304	rs9332684	1	169551535	F5	ENSG00000151418	ATP6V1G3	1	198492351	198510075	cis
0	4.2749e-304	rs9329469	1	18473343	IGSF21	ENSG00000185888	PRSS38	1	228003385	228034171	cis
0	4.2749e-304	rs9282805	1	29190290	OPRD1	ENSG00000142789	CELA3A	1	22328149	22339035	cis
0	4.2749e-304	rs9282805	1	29190290	OPRD1	ENSG00000188984	AADACL3	1	12776112	12788727	cis
0	4.2749e-304	rs924206	1	16495998	-	ENSG00000283876	MIR4260	1	209796788	209796855	cis
0	4.2749e-304	rs924206	1	16495998	-	ENSG00000237413	MGC27382	1	78695282	78835147	cis
0	4.2749e-304	rs914273	1	194709891	-	ENSG00000203811	H3C14	1	149812258	149812780	cis
0	4.2749e-304	rs904106	1	16486793	ENSG00000224621	ENSG00000283876	MIR4260	1	209796788	209796855	cis
0	4.2749e-304	rs904106	1	16486793	ENSG00000224621	ENSG00000237413	MGC27382	1	78695282	78835147	cis
0	4.2749e-304	rs869035	1	239003522	-	ENSG00000185888	PRSS38	1	228003385	228034171	cis
0	4.2749e-304	rs864205	1	76688786	ST6GAL - C3	ENSG00000184155	OR10J5	1	159504867	159505797	cis
0	4.2749e-304	rs864205	1	76688786	ST6GAL - C3	ENSG00000264358	MIR3122	1	212250954	212251027	cis
0	4.2749e-304	rs864205	1	76688786	ST6GAL - C3	ENSG00000142224	IL19	1	207007693	207016326	cis
0	4.2749e-304	rs864205	1	76688786	ST6GAL - C3	ENSG00000215834	FMO9P	1	166573152	166594473	cis
0	4.2749e-304	rs864205	1	76688786	ST6GAL - C3	ENSG00000197587	DMBX1	1	46972670	46981888	cis
0	4.2749e-304	rs864205	1	76688786	ST6GAL - C3	ENSG00000151418	ATP6V1G3	1	198492351	198510075	cis
0	4.2749e-304	rs863915	1	47259138	CYP4B1	ENSG00000207974	MIR557	1	168344761	168344859	cis
0	4.2749e-304	rs863915	1	47259138	CYP4B1	ENSG00000207776	MIR551A	1	3477259	3477354	cis
0	4.2749e-304	rs863915	1	47259138	CYP4B1	ENSG00000185966	LCE3E	1	152538129	152539256	cis
0	4.2749e-304	rs863915	1	47259138	CYP4B1	ENSG00000203852	H3C15	1	149812258	149812776	cis
0	4.2749e-304	rs841865	1	208225909	PLX - 2	ENSG00000283876	MIR4260	1	209796788	209796855	cis
0	4.2749e-304	rs841865	1	208225909	PLX - 2	ENSG00000237413	MGC27382	1	78695282	78835147	cis
0	4.2749e-304	rs8179355	1	71093805	-	ENSG00000203740	NTMT2	1	170115099	170138007	cis
0	4.2749e-304	rs8179355	1	71093805	-	ENSG00000199059	MIR135B	1	205417429	205417526	cis
0	4.2749e-304	rs80279206	1	156798459	NTRK1	ENSG00000185888	PRSS38	1	228003385	228034171	cis
0	4.2749e-304	rs80197726	1	39838174	MACF1	ENSG00000203740	NTMT2	1	170115099	170138007	cis
0	4.2749e-304	rs80197726	1	39838174	MACF1	ENSG00000199059	MIR135B	1	205417429	205417526	cis
0	4.2749e-304	rs80166757	1	190128855	BRINP3	ENSG00000142789	CELA3A	1	22328149	22339035	cis
0	4.2749e-304	rs80166757	1	190128855	BRINP3	ENSG00000188984	AADACL3	1	12776112	12788727	cis
0	4.2749e-304	rs80151830	1	192144487	RGS18,ENSG00000285280	ENSG00000163206	SMCP	1	152850797	152857523	cis
0	4.2749e-304	rs80151830	1	192144487	RGS18,ENSG00000285280	ENSG00000236253	SLC25A3P1	1	53904042	53905693	cis
0	4.2749e-304	rs80151830	1	192144487	RGS18,ENSG00000285280	ENSG00000284662	OR4F16	1	367658	368597	cis
0	4.2749e-304	rs80151830	1	192144487	RGS18,ENSG00000285280	ENSG00000196184	OR10J1	1	159367254	159410753	cis
0	4.2749e-304	rs80151830	1	192144487	RGS18,ENSG00000285280	ENSG00000069812	HES2	1	6475293	6479979	cis
0	4.2749e-304	rs80035399	1	225272284	DNAH14	ENSG00000163206	SMCP	1	152850797	152857523	cis
0	4.2749e-304	rs80035399	1	225272284	DNAH14	ENSG00000236253	SLC25A3P1	1	53904042	53905693	cis
0	4.2749e-304	rs80035399	1	225272284	DNAH14	ENSG00000284662	OR4F16	1	367658	368597	cis
0	4.2749e-304	rs80035399	1	225272284	DNAH14	ENSG00000196184	OR10J1	1	159367254	159410753	cis
0	4.2749e-304	rs80035399	1	225272284	DNAH14	ENSG00000069812	HES2	1	6475293	6479979	cis
0	4.2749e-304	rs79881902	1	30196931	-	ENSG00000203811	H3C14	1	149812258	149812780	cis
0	4.2749e-304	rs79846258	1	172192313	DNM3	ENSG00000186226	LCE1E	1	152758732	152760901	cis
0	4.2749e-304	rs79830859	1	225551835	DNAH14	ENSG00000203811	H3C14	1	149812258	149812780	cis
0	4.2749e-304	rs79710143	1	51204488	FAF1	ENSG00000121634	GJA8	1	147374920	147381395	cis
0	4.2749e-304	rs79650531	1	168583695	-	ENSG00000203740	NTMT2	1	170115099	170138007	cis
0	4.2749e-304	rs79650531	1	168583695	-	ENSG00000199059	MIR135B	1	205417429	205417526	cis
0	4.2749e-304	rs79629124	1	57339287	C8A	ENSG00000207974	MIR557	1	168344761	168344859	cis
0	4.2749e-304	rs79629124	1	57339287	C8A	ENSG00000207776	MIR551A	1	3477259	3477354	cis
0	4.2749e-304	rs79629124	1	57339287	C8A	ENSG00000185966	LCE3E	1	152538129	152539256	cis
0	4.2749e-304	rs79629124	1	57339287	C8A	ENSG00000203852	H3C15	1	149812258	149812776	cis
0	4.2749e-304	rs79570255	1	237123747	-	ENSG00000163206	SMCP	1	152850797	152857523	cis
0	4.2749e-304	rs79570255	1	237123747	-	ENSG00000236253	SLC25A3P1	1	53904042	53905693	cis
0	4.2749e-304	rs79570255	1	237123747	-	ENSG00000284662	OR4F16	1	367658	368597	cis
0	4.2749e-304	rs79570255	1	237123747	-	ENSG00000196184	OR10J1	1	159367254	159410753	cis
0	4.2749e-304	rs79570255	1	237123747	-	ENSG00000069812	HES2	1	6475293	6479979	cis
0	4.2749e-304	rs79568645	1	39602532	MACF1	ENSG00000186226	LCE1E	1	152758732	152760901	cis
0	4.2749e-304	rs79534271	1	68341251	GNG12-AS1	ENSG00000163206	SMCP	1	152850797	152857523	cis
0	4.2749e-304	rs79534271	1	68341251	GNG12-AS1	ENSG00000236253	SLC25A3P1	1	53904042	53905693	cis
0	4.2749e-304	rs79534271	1	68341251	GNG12-AS1	ENSG00000284662	OR4F16	1	367658	368597	cis
0	4.2749e-304	rs79534271	1	68341251	GNG12-AS1	ENSG00000196184	OR10J1	1	159367254	159410753	cis
0	4.2749e-304	rs79534271	1	68341251	GNG12-AS1	ENSG00000069812	HES2	1	6475293	6479979	cis
0	4.2749e-304	rs79522721	1	39845296	MACF1	ENSG00000203740	NTMT2	1	170115099	170138007	cis
0	4.2749e-304	rs79522721	1	39845296	MACF1	ENSG00000199059	MIR135B	1	205417429	205417526	cis
0	4.2749e-304	rs79342748	1	231978249	DISC1,ENSG00000286071	ENSG00000186226	LCE1E	1	152758732	152760901	cis
0	4.2749e-304	rs79284691	1	156041549	-	ENSG00000184155	OR10J5	1	159504867	159505797	cis
0	4.2749e-304	rs79284691	1	156041549	-	ENSG00000264358	MIR3122	1	212250954	212251027	cis
0	4.2749e-304	rs79284691	1	156041549	-	ENSG00000142224	IL19	1	207007693	207016326	cis
0	4.2749e-304	rs79284691	1	156041549	-	ENSG00000215834	FMO9P	1	166573152	166594473	cis
0	4.2749e-304	rs79284691	1	156041549	-	ENSG00000197587	DMBX1	1	46972670	46981888	cis
0	4.2749e-304	rs79284691	1	156041549	-	ENSG00000151418	ATP6V1G3	1	198492351	198510075	cis
0	4.2749e-304	rs79283827	1	225540988	DNAH14	ENSG00000203811	H3C14	1	149812258	149812780	cis
0	4.2749e-304	rs79278353	1	57321661	C8A	ENSG00000283876	MIR4260	1	209796788	209796855	cis
0	4.2749e-304	rs79278353	1	57321661	C8A	ENSG00000237413	MGC27382	1	78695282	78835147	cis
0	4.2749e-304	rs79271011	1	163148784	RGS5,RGS5-AS1	ENSG00000207974	MIR557	1	168344761	168344859	cis
0	4.2749e-304	rs79271011	1	163148784	RGS5,RGS5-AS1	ENSG00000207776	MIR551A	1	3477259	3477354	cis
0	4.2749e-304	rs79271011	1	163148784	RGS5,RGS5-AS1	ENSG00000185966	LCE3E	1	152538129	152539256	cis
0	4.2749e-304	rs79271011	1	163148784	RGS5,RGS5-AS1	ENSG00000203852	H3C15	1	149812258	149812776	cis
0	4.2749e-304	rs79179508	1	225534941	DNAH14	ENSG00000203811	H3C14	1	149812258	149812780	cis
0	4.2749e-304	rs79161286	1	177769855	ENSG00000227579	ENSG00000142789	CELA3A	1	22328149	22339035	cis
0	4.2749e-304	rs79161286	1	177769855	ENSG00000227579	ENSG00000188984	AADACL3	1	12776112	12788727	cis
0	4.2749e-304	rs78976515	1	39844028	MACF1	ENSG00000203740	NTMT2	1	170115099	170138007	cis
0	4.2749e-304	rs78976515	1	39844028	MACF1	ENSG00000199059	MIR135B	1	205417429	205417526	cis
0	4.2749e-304	rs78967468	1	57346414	C8A	ENSG00000207974	MIR557	1	168344761	168344859	cis
0	4.2749e-304	rs78967468	1	57346414	C8A	ENSG00000207776	MIR551A	1	3477259	3477354	cis
0	4.2749e-304	rs78967468	1	57346414	C8A	ENSG00000185966	LCE3E	1	152538129	152539256	cis
0	4.2749e-304	rs78967468	1	57346414	C8A	ENSG00000203852	H3C15	1	149812258	149812776	cis
0	4.2749e-304	rs789651	1	232693851	SIPA1L2	ENSG00000185888	PRSS38	1	228003385	228034171	cis
0	4.2749e-304	rs789645	1	232682121	SIPA1L2	ENSG00000163206	SMCP	1	152850797	152857523	cis
0	4.2749e-304	rs789645	1	232682121	SIPA1L2	ENSG00000236253	SLC25A3P1	1	53904042	53905693	cis
0	4.2749e-304	rs789645	1	232682121	SIPA1L2	ENSG00000284662	OR4F16	1	367658	368597	cis
0	4.2749e-304	rs789645	1	232682121	SIPA1L2	ENSG00000196184	OR10J1	1	159367254	159410753	cis
0	4.2749e-304	rs789645	1	232682121	SIPA1L2	ENSG00000069812	HES2	1	6475293	6479979	cis
0	4.2749e-304	rs78921403	1	207983595	MIR29B2CHG	ENSG00000185888	PRSS38	1	228003385	228034171	cis
0	4.2749e-304	rs78899393	1	208417186	PLX - 2	ENSG00000185888	PRSS38	1	228003385	228034171	cis
0	4.2749e-304	rs78805169	1	221171409	-	ENSG00000203811	H3C14	1	149812258	149812780	cis
0	4.2749e-304	rs78799136	1	57341625	C8A	ENSG00000207974	MIR557	1	168344761	168344859	cis
0	4.2749e-304	rs78799136	1	57341625	C8A	ENSG00000207776	MIR551A	1	3477259	3477354	cis
0	4.2749e-304	rs78799136	1	57341625	C8A	ENSG00000185966	LCE3E	1	152538129	152539256	cis
0	4.2749e-304	rs78799136	1	57341625	C8A	ENSG00000203852	H3C15	1	149812258	149812776	cis
0	4.2749e-304	rs78749904	1	114139948	MAGI3	ENSG00000163206	SMCP	1	152850797	152857523	cis
0	4.2749e-304	rs78749904	1	114139948	MAGI3	ENSG00000236253	SLC25A3P1	1	53904042	53905693	cis
0	4.2749e-304	rs78749904	1	114139948	MAGI3	ENSG00000284662	OR4F16	1	367658	368597	cis
0	4.2749e-304	rs78749904	1	114139948	MAGI3	ENSG00000196184	OR10J1	1	159367254	159410753	cis
0	4.2749e-304	rs78749904	1	114139948	MAGI3	ENSG00000069812	HES2	1	6475293	6479979	cis
0	4.2749e-304	rs78718610	1	225534459	DNAH14	ENSG00000203811	H3C14	1	149812258	149812780	cis
0	4.2749e-304	rs78707186	1	39817222	MACF1	ENSG00000203740	NTMT2	1	170115099	170138007	cis
0	4.2749e-304	rs78707186	1	39817222	MACF1	ENSG00000199059	MIR135B	1	205417429	205417526	cis
0	4.2749e-304	rs78665534	1	110436022	-	ENSG00000185888	PRSS38	1	228003385	228034171	cis
0	4.2749e-304	rs78661642	1	174578036	RABGAP1L	ENSG00000203740	NTMT2	1	170115099	170138007	cis
0	4.2749e-304	rs78661642	1	174578036	RABGAP1L	ENSG00000199059	MIR135B	1	205417429	205417526	cis
0	4.2749e-304	rs78590176	1	205645340	SLC45A3	ENSG00000184155	OR10J5	1	159504867	159505797	cis
0	4.2749e-304	rs78590176	1	205645340	SLC45A3	ENSG00000264358	MIR3122	1	212250954	212251027	cis
0	4.2749e-304	rs78590176	1	205645340	SLC45A3	ENSG00000142224	IL19	1	207007693	207016326	cis
0	4.2749e-304	rs78590176	1	205645340	SLC45A3	ENSG00000215834	FMO9P	1	166573152	166594473	cis
0	4.2749e-304	rs78590176	1	205645340	SLC45A3	ENSG00000197587	DMBX1	1	46972670	46981888	cis
0	4.2749e-304	rs78590176	1	205645340	SLC45A3	ENSG00000151418	ATP6V1G3	1	198492351	198510075	cis
0	4.2749e-304	rs78515843	1	57331924	C8A	ENSG00000207974	MIR557	1	168344761	168344859	cis
0	4.2749e-304	rs78515843	1	57331924	C8A	ENSG00000207776	MIR551A	1	3477259	3477354	cis
0	4.2749e-304	rs78515843	1	57331924	C8A	ENSG00000185966	LCE3E	1	152538129	152539256	cis
0	4.2749e-304	rs78515843	1	57331924	C8A	ENSG00000203852	H3C15	1	149812258	149812776	cis
0	4.2749e-304	rs78442404	1	246394475	SMYD3	ENSG00000163206	SMCP	1	152850797	152857523	cis
0	4.2749e-304	rs78442404	1	246394475	SMYD3	ENSG00000236253	SLC25A3P1	1	53904042	53905693	cis
0	4.2749e-304	rs78442404	1	246394475	SMYD3	ENSG00000284662	OR4F16	1	367658	368597	cis
0	4.2749e-304	rs78442404	1	246394475	SMYD3	ENSG00000196184	OR10J1	1	159367254	159410753	cis
0	4.2749e-304	rs78442404	1	246394475	SMYD3	ENSG00000069812	HES2	1	6475293	6479979	cis
0	4.2749e-304	rs784378	1	211566366	LINC00467	ENSG00000186226	LCE1E	1	152758732	152760901	cis
0	4.2749e-304	rs783829	1	39944391	MACF1	ENSG00000203740	NTMT2	1	170115099	170138007	cis
0	4.2749e-304	rs783829	1	39944391	MACF1	ENSG00000199059	MIR135B	1	205417429	205417526	cis
0	4.2749e-304	rs783827	1	39943453	MACF1	ENSG00000203740	NTMT2	1	170115099	170138007	cis
0	4.2749e-304	rs783827	1	39943453	MACF1	ENSG00000199059	MIR135B	1	205417429	205417526	cis
0	4.2749e-304	rs783826	1	39882204	MACF1	ENSG00000203740	NTMT2	1	170115099	170138007	cis
0	4.2749e-304	rs783826	1	39882204	MACF1	ENSG00000199059	MIR135B	1	205417429	205417526	cis
0	4.2749e-304	rs783823	1	39880274	MACF1	ENSG00000203740	NTMT2	1	170115099	170138007	cis
0	4.2749e-304	rs783823	1	39880274	MACF1	ENSG00000199059	MIR135B	1	205417429	205417526	cis
0	4.2749e-304	rs783820	1	39927507	MACF1	ENSG00000203740	NTMT2	1	170115099	170138007	cis
0	4.2749e-304	rs783820	1	39927507	MACF1	ENSG00000199059	MIR135B	1	205417429	205417526	cis
0	4.2749e-304	rs783817	1	39896842	MACF1	ENSG00000203740	NTMT2	1	170115099	170138007	cis
0	4.2749e-304	rs783817	1	39896842	MACF1	ENSG00000199059	MIR135B	1	205417429	205417526	cis
0	4.2749e-304	rs78308576	1	225397453	DNAH14	ENSG00000163206	SMCP	1	152850797	152857523	cis
0	4.2749e-304	rs78308576	1	225397453	DNAH14	ENSG00000236253	SLC25A3P1	1	53904042	53905693	cis
0	4.2749e-304	rs78308576	1	225397453	DNAH14	ENSG00000284662	OR4F16	1	367658	368597	cis
0	4.2749e-304	rs78308576	1	225397453	DNAH14	ENSG00000196184	OR10J1	1	159367254	159410753	cis
0	4.2749e-304	rs78308576	1	225397453	DNAH14	ENSG00000069812	HES2	1	6475293	6479979	cis
0	4.2749e-304	rs783037	1	66830107	PDE4B	ENSG00000197241	SLC2A7	1	9063358	9086404	cis
0	4.2749e-304	rs78285783	1	57326124	C8A	ENSG00000207974	MIR557	1	168344761	168344859	cis
0	4.2749e-304	rs78285783	1	57326124	C8A	ENSG00000207776	MIR551A	1	3477259	3477354	cis
0	4.2749e-304	rs78285783	1	57326124	C8A	ENSG00000185966	LCE3E	1	152538129	152539256	cis
0	4.2749e-304	rs78285783	1	57326124	C8A	ENSG00000203852	H3C15	1	149812258	149812776	cis
0	4.2749e-304	rs78214647	1	222575684	-	ENSG00000121634	GJA8	1	147374920	147381395	cis
0	4.2749e-304	rs78070650	1	225440871	DNAH14	ENSG00000163206	SMCP	1	152850797	152857523	cis
0	4.2749e-304	rs78070650	1	225440871	DNAH14	ENSG00000236253	SLC25A3P1	1	53904042	53905693	cis
0	4.2749e-304	rs78070650	1	225440871	DNAH14	ENSG00000284662	OR4F16	1	367658	368597	cis
0	4.2749e-304	rs78070650	1	225440871	DNAH14	ENSG00000196184	OR10J1	1	159367254	159410753	cis
0	4.2749e-304	rs78070650	1	225440871	DNAH14	ENSG00000069812	HES2	1	6475293	6479979	cis
0	4.2749e-304	rs78035954	1	215323438	KCNK2	ENSG00000186226	LCE1E	1	152758732	152760901	cis
0	4.2749e-304	rs78035527	1	39940889	MACF1	ENSG00000186226	LCE1E	1	152758732	152760901	cis
0	4.2749e-304	rs77962848	1	209704358	ENSG00000224260	ENSG00000142789	CELA3A	1	22328149	22339035	cis
0	4.2749e-304	rs77962848	1	209704358	ENSG00000224260	ENSG00000188984	AADACL3	1	12776112	12788727	cis
0	4.2749e-304	rs77927186	1	39593079	MACF1	ENSG00000186226	LCE1E	1	152758732	152760901	cis
0	4.2749e-304	rs77884663	1	237150042	-	ENSG00000185888	PRSS38	1	228003385	228034171	cis
0	4.2749e-304	rs77830703	1	74351559	ENSG00000285778	ENSG00000203811	H3C14	1	149812258	149812780	cis
0	4.2749e-304	rs77720776	1	31213854	LAPTM5	ENSG00000207974	MIR557	1	168344761	168344859	cis
0	4.2749e-304	rs77720776	1	31213854	LAPTM5	ENSG00000207776	MIR551A	1	3477259	3477354	cis
0	4.2749e-304	rs77720776	1	31213854	LAPTM5	ENSG00000185966	LCE3E	1	152538129	152539256	cis
0	4.2749e-304	rs77720776	1	31213854	LAPTM5	ENSG00000203852	H3C15	1	149812258	149812776	cis
0	4.2749e-304	rs77710101	1	98146504	DPYD	ENSG00000283876	MIR4260	1	209796788	209796855	cis
0	4.2749e-304	rs77710101	1	98146504	DPYD	ENSG00000237413	MGC27382	1	78695282	78835147	cis
0	4.2749e-304	rs77672058	1	241744631	KMO	ENSG00000163206	SMCP	1	152850797	152857523	cis
0	4.2749e-304	rs77672058	1	241744631	KMO	ENSG00000236253	SLC25A3P1	1	53904042	53905693	cis
0	4.2749e-304	rs77672058	1	241744631	KMO	ENSG00000284662	OR4F16	1	367658	368597	cis
0	4.2749e-304	rs77672058	1	241744631	KMO	ENSG00000196184	OR10J1	1	159367254	159410753	cis
0	4.2749e-304	rs77672058	1	241744631	KMO	ENSG00000069812	HES2	1	6475293	6479979	cis
0	4.2749e-304	rs77655307	1	169454272	SLC19A2	ENSG00000283876	MIR4260	1	209796788	209796855	cis
0	4.2749e-304	rs77655307	1	169454272	SLC19A2	ENSG00000237413	MGC27382	1	78695282	78835147	cis
0	4.2749e-304	rs77654292	1	206974552	IL19	ENSG00000186226	LCE1E	1	152758732	152760901	cis
0	4.2749e-304	rs77640150	1	11676265	-	ENSG00000184155	OR10J5	1	159504867	159505797	cis
0	4.2749e-304	rs77640150	1	11676265	-	ENSG00000264358	MIR3122	1	212250954	212251027	cis
0	4.2749e-304	rs77640150	1	11676265	-	ENSG00000142224	IL19	1	207007693	207016326	cis
0	4.2749e-304	rs77640150	1	11676265	-	ENSG00000215834	FMO9P	1	166573152	166594473	cis
0	4.2749e-304	rs77640150	1	11676265	-	ENSG00000197587	DMBX1	1	46972670	46981888	cis
0	4.2749e-304	rs77640150	1	11676265	-	ENSG00000151418	ATP6V1G3	1	198492351	198510075	cis
0	4.2749e-304	rs77514071	1	27168032	ZDHHC18	ENSG00000186226	LCE1E	1	152758732	152760901	cis
0	4.2749e-304	rs77493590	1	164073921	-	ENSG00000186226	LCE1E	1	152758732	152760901	cis
0	4.2749e-304	rs77493312	1	154847080	-	ENSG00000263353	PPIAL4A	1	144363586	144364246	cis
0	4.2749e-304	rs77364155	1	228453012	OBSCN,ENSG00000269934	ENSG00000163206	SMCP	1	152850797	152857523	cis
0	4.2749e-304	rs77364155	1	228453012	OBSCN,ENSG00000269934	ENSG00000236253	SLC25A3P1	1	53904042	53905693	cis
0	4.2749e-304	rs77364155	1	228453012	OBSCN,ENSG00000269934	ENSG00000284662	OR4F16	1	367658	368597	cis
0	4.2749e-304	rs77364155	1	228453012	OBSCN,ENSG00000269934	ENSG00000196184	OR10J1	1	159367254	159410753	cis
0	4.2749e-304	rs77364155	1	228453012	OBSCN,ENSG00000269934	ENSG00000069812	HES2	1	6475293	6479979	cis
0	4.2749e-304	rs77333814	1	195825787	-	ENSG00000203811	H3C14	1	149812258	149812780	cis
0	4.2749e-304	rs77251022	1	76906133	ST6GAL - C3	ENSG00000203811	H3C14	1	149812258	149812780	cis
0	4.2749e-304	rs77173945	1	12184951	TNFRSF8	ENSG00000203811	H3C14	1	149812258	149812780	cis
0	4.2749e-304	rs77157953	1	39880892	MACF1	ENSG00000186226	LCE1E	1	152758732	152760901	cis
0	4.2749e-304	rs77126547	1	225540016	DNAH14	ENSG00000203811	H3C14	1	149812258	149812780	cis
0	4.2749e-304	rs77116611	1	48852042	SPATA6	ENSG00000203740	NTMT2	1	170115099	170138007	cis
0	4.2749e-304	rs77116611	1	48852042	SPATA6	ENSG00000199059	MIR135B	1	205417429	205417526	cis
0	4.2749e-304	rs77077682	1	175150370	KIAA0040	ENSG00000186226	LCE1E	1	152758732	152760901	cis
0	4.2749e-304	rs77064810	1	62311668	PATJ	ENSG00000163206	SMCP	1	152850797	152857523	cis
0	4.2749e-304	rs77064810	1	62311668	PATJ	ENSG00000236253	SLC25A3P1	1	53904042	53905693	cis
0	4.2749e-304	rs77064810	1	62311668	PATJ	ENSG00000284662	OR4F16	1	367658	368597	cis
0	4.2749e-304	rs77064810	1	62311668	PATJ	ENSG00000196184	OR10J1	1	159367254	159410753	cis
0	4.2749e-304	rs77064810	1	62311668	PATJ	ENSG00000069812	HES2	1	6475293	6479979	cis
0	4.2749e-304	rs76989031	1	151515433	TUFT1,ENSG00000232536	ENSG00000185888	PRSS38	1	228003385	228034171	cis
0	4.2749e-304	rs76968726	1	205666117	-	ENSG00000184155	OR10J5	1	159504867	159505797	cis
0	4.2749e-304	rs76968726	1	205666117	-	ENSG00000264358	MIR3122	1	212250954	212251027	cis
0	4.2749e-304	rs76968726	1	205666117	-	ENSG00000142224	IL19	1	207007693	207016326	cis
0	4.2749e-304	rs76968726	1	205666117	-	ENSG00000215834	FMO9P	1	166573152	166594473	cis
0	4.2749e-304	rs76968726	1	205666117	-	ENSG00000197587	DMBX1	1	46972670	46981888	cis
0	4.2749e-304	rs76968726	1	205666117	-	ENSG00000151418	ATP6V1G3	1	198492351	198510075	cis
0	4.2749e-304	rs76879830	1	68774142	-	ENSG00000186226	LCE1E	1	152758732	152760901	cis
0	4.2749e-304	rs76850880	1	164574281	PBX1	ENSG00000163206	SMCP	1	152850797	152857523	cis
0	4.2749e-304	rs76850880	1	164574281	PBX1	ENSG00000236253	SLC25A3P1	1	53904042	53905693	cis
0	4.2749e-304	rs76850880	1	164574281	PBX1	ENSG00000284662	OR4F16	1	367658	368597	cis
0	4.2749e-304	rs76850880	1	164574281	PBX1	ENSG00000196184	OR10J1	1	159367254	159410753	cis
0	4.2749e-304	rs76850880	1	164574281	PBX1	ENSG00000069812	HES2	1	6475293	6479979	cis
0	4.2749e-304	rs76642169	1	34678040	C1orf94	ENSG00000283876	MIR4260	1	209796788	209796855	cis
0	4.2749e-304	rs76642169	1	34678040	C1orf94	ENSG00000237413	MGC27382	1	78695282	78835147	cis
0	4.2749e-304	rs76615408	1	10743462	CASZ1	ENSG00000185888	PRSS38	1	228003385	228034171	cis
0	4.2749e-304	rs76583585	1	83116471	ENSG00000233290	ENSG00000163206	SMCP	1	152850797	152857523	cis
0	4.2749e-304	rs76583585	1	83116471	ENSG00000233290	ENSG00000236253	SLC25A3P1	1	53904042	53905693	cis
0	4.2749e-304	rs76583585	1	83116471	ENSG00000233290	ENSG00000284662	OR4F16	1	367658	368597	cis
0	4.2749e-304	rs76583585	1	83116471	ENSG00000233290	ENSG00000196184	OR10J1	1	159367254	159410753	cis
0	4.2749e-304	rs76583585	1	83116471	ENSG00000233290	ENSG00000069812	HES2	1	6475293	6479979	cis
0	4.2749e-304	rs76570168	1	57338222	C8A	ENSG00000207974	MIR557	1	168344761	168344859	cis
0	4.2749e-304	rs76570168	1	57338222	C8A	ENSG00000207776	MIR551A	1	3477259	3477354	cis
0	4.2749e-304	rs76570168	1	57338222	C8A	ENSG00000185966	LCE3E	1	152538129	152539256	cis
0	4.2749e-304	rs76570168	1	57338222	C8A	ENSG00000203852	H3C15	1	149812258	149812776	cis
0	4.2749e-304	rs76545395	1	155177047	THBS3	ENSG00000263353	PPIAL4A	1	144363586	144364246	cis
0	4.2749e-304	rs76380284	1	52656193	ZFYVE9	ENSG00000142789	CELA3A	1	22328149	22339035	cis
0	4.2749e-304	rs76380284	1	52656193	ZFYVE9	ENSG00000188984	AADACL3	1	12776112	12788727	cis
0	4.2749e-304	rs76342964	1	155271434	-	ENSG00000142789	CELA3A	1	22328149	22339035	cis
0	4.2749e-304	rs76342964	1	155271434	-	ENSG00000188984	AADACL3	1	12776112	12788727	cis
0	4.2749e-304	rs76327158	1	158769087	-	ENSG00000184155	OR10J5	1	159504867	159505797	cis
0	4.2749e-304	rs76327158	1	158769087	-	ENSG00000264358	MIR3122	1	212250954	212251027	cis
0	4.2749e-304	rs76327158	1	158769087	-	ENSG00000142224	IL19	1	207007693	207016326	cis
0	4.2749e-304	rs76327158	1	158769087	-	ENSG00000215834	FMO9P	1	166573152	166594473	cis
0	4.2749e-304	rs76327158	1	158769087	-	ENSG00000197587	DMBX1	1	46972670	46981888	cis
0	4.2749e-304	rs76327158	1	158769087	-	ENSG00000151418	ATP6V1G3	1	198492351	198510075	cis
0	4.2749e-304	rs76325032	1	235575217	TBCE,TBCE	ENSG00000163206	SMCP	1	152850797	152857523	cis
0	4.2749e-304	rs76325032	1	235575217	TBCE,TBCE	ENSG00000236253	SLC25A3P1	1	53904042	53905693	cis
0	4.2749e-304	rs76325032	1	235575217	TBCE,TBCE	ENSG00000284662	OR4F16	1	367658	368597	cis
0	4.2749e-304	rs76325032	1	235575217	TBCE,TBCE	ENSG00000196184	OR10J1	1	159367254	159410753	cis
0	4.2749e-304	rs76325032	1	235575217	TBCE,TBCE	ENSG00000069812	HES2	1	6475293	6479979	cis
0	4.2749e-304	rs76304108	1	84888896	-	ENSG00000283876	MIR4260	1	209796788	209796855	cis
0	4.2749e-304	rs76304108	1	84888896	-	ENSG00000237413	MGC27382	1	78695282	78835147	cis
0	4.2749e-304	rs76286077	1	109084468	-	ENSG00000283876	MIR4260	1	209796788	209796855	cis
0	4.2749e-304	rs76286077	1	109084468	-	ENSG00000237413	MGC27382	1	78695282	78835147	cis
0	4.2749e-304	rs76278725	1	67610154	IL23R,C1orf141	ENSG00000184155	OR10J5	1	159504867	159505797	cis
0	4.2749e-304	rs76278725	1	67610154	IL23R,C1orf141	ENSG00000264358	MIR3122	1	212250954	212251027	cis
0	4.2749e-304	rs76278725	1	67610154	IL23R,C1orf141	ENSG00000142224	IL19	1	207007693	207016326	cis
0	4.2749e-304	rs76278725	1	67610154	IL23R,C1orf141	ENSG00000215834	FMO9P	1	166573152	166594473	cis
0	4.2749e-304	rs76278725	1	67610154	IL23R,C1orf141	ENSG00000197587	DMBX1	1	46972670	46981888	cis
0	4.2749e-304	rs76278725	1	67610154	IL23R,C1orf141	ENSG00000151418	ATP6V1G3	1	198492351	198510075	cis
0	4.2749e-304	rs76256401	1	39843331	MACF1	ENSG00000203740	NTMT2	1	170115099	170138007	cis
0	4.2749e-304	rs76256401	1	39843331	MACF1	ENSG00000199059	MIR135B	1	205417429	205417526	cis
0	4.2749e-304	rs76197787	1	89851686	GBP6	ENSG00000142789	CELA3A	1	22328149	22339035	cis
0	4.2749e-304	rs76197787	1	89851686	GBP6	ENSG00000188984	AADACL3	1	12776112	12788727	cis
0	4.2749e-304	rs76176338	1	17892190	ARHGEF10L	ENSG00000184155	OR10J5	1	159504867	159505797	cis
0	4.2749e-304	rs76176338	1	17892190	ARHGEF10L	ENSG00000264358	MIR3122	1	212250954	212251027	cis
0	4.2749e-304	rs76176338	1	17892190	ARHGEF10L	ENSG00000142224	IL19	1	207007693	207016326	cis
0	4.2749e-304	rs76176338	1	17892190	ARHGEF10L	ENSG00000215834	FMO9P	1	166573152	166594473	cis
0	4.2749e-304	rs76176338	1	17892190	ARHGEF10L	ENSG00000197587	DMBX1	1	46972670	46981888	cis
0	4.2749e-304	rs76176338	1	17892190	ARHGEF10L	ENSG00000151418	ATP6V1G3	1	198492351	198510075	cis
0	4.2749e-304	rs76055902	1	59726420	FGGY-DT	ENSG00000196242	OR2C3	1	247693433	247697141	cis
0	4.2749e-304	rs76047153	1	157257832	ENSG00000286073	ENSG00000203740	NTMT2	1	170115099	170138007	cis
0	4.2749e-304	rs76047153	1	157257832	ENSG00000286073	ENSG00000199059	MIR135B	1	205417429	205417526	cis
0	4.2749e-304	rs76030961	1	39937031	MACF1	ENSG00000186226	LCE1E	1	152758732	152760901	cis
0	4.2749e-304	rs75971457	1	238690326	ENSG00000231877	ENSG00000185888	PRSS38	1	228003385	228034171	cis
0	4.2749e-304	rs75965310	1	14257111	KAZN	ENSG00000186226	LCE1E	1	152758732	152760901	cis
0	4.2749e-304	rs75903463	1	248058225	-	ENSG00000203811	H3C14	1	149812258	149812780	cis
0	4.2749e-304	rs75800712	1	231914896	DISC1,TS - X-DISC1,ENSG00000286071	ENSG00000186226	LCE1E	1	152758732	152760901	cis
0	4.2749e-304	rs75770915	1	39799912	MACF1	ENSG00000203740	NTMT2	1	170115099	170138007	cis
0	4.2749e-304	rs75770915	1	39799912	MACF1	ENSG00000199059	MIR135B	1	205417429	205417526	cis
0	4.2749e-304	rs75765628	1	62307670	PATJ	ENSG00000197241	SLC2A7	1	9063358	9086404	cis
0	4.2749e-304	rs75731568	1	39861126	MACF1	ENSG00000203740	NTMT2	1	170115099	170138007	cis
0	4.2749e-304	rs75731568	1	39861126	MACF1	ENSG00000199059	MIR135B	1	205417429	205417526	cis
0	4.2749e-304	rs75614385	1	106071075	-	ENSG00000184155	OR10J5	1	159504867	159505797	cis
0	4.2749e-304	rs75614385	1	106071075	-	ENSG00000264358	MIR3122	1	212250954	212251027	cis
0	4.2749e-304	rs75614385	1	106071075	-	ENSG00000142224	IL19	1	207007693	207016326	cis
0	4.2749e-304	rs75614385	1	106071075	-	ENSG00000215834	FMO9P	1	166573152	166594473	cis
0	4.2749e-304	rs75614385	1	106071075	-	ENSG00000197587	DMBX1	1	46972670	46981888	cis
0	4.2749e-304	rs75614385	1	106071075	-	ENSG00000151418	ATP6V1G3	1	198492351	198510075	cis
0	4.2749e-304	rs7556423	1	54546449	TCEANC2	ENSG00000142789	CELA3A	1	22328149	22339035	cis
0	4.2749e-304	rs7556423	1	54546449	TCEANC2	ENSG00000188984	AADACL3	1	12776112	12788727	cis
0	4.2749e-304	rs7555789	1	220625992	-	ENSG00000163206	SMCP	1	152850797	152857523	cis
0	4.2749e-304	rs7555789	1	220625992	-	ENSG00000236253	SLC25A3P1	1	53904042	53905693	cis
0	4.2749e-304	rs7555789	1	220625992	-	ENSG00000284662	OR4F16	1	367658	368597	cis
0	4.2749e-304	rs7555789	1	220625992	-	ENSG00000196184	OR10J1	1	159367254	159410753	cis
0	4.2749e-304	rs7555789	1	220625992	-	ENSG00000069812	HES2	1	6475293	6479979	cis
0	4.2749e-304	rs7554410	1	186767992	-	ENSG00000207974	MIR557	1	168344761	168344859	cis
0	4.2749e-304	rs7554410	1	186767992	-	ENSG00000207776	MIR551A	1	3477259	3477354	cis
0	4.2749e-304	rs7554410	1	186767992	-	ENSG00000185966	LCE3E	1	152538129	152539256	cis
0	4.2749e-304	rs7554410	1	186767992	-	ENSG00000203852	H3C15	1	149812258	149812776	cis
0	4.2749e-304	rs75540128	1	62353241	PATJ	ENSG00000283876	MIR4260	1	209796788	209796855	cis
0	4.2749e-304	rs75540128	1	62353241	PATJ	ENSG00000237413	MGC27382	1	78695282	78835147	cis
0	4.2749e-304	rs7551146	1	203244113	LINC01353	ENSG00000203811	H3C14	1	149812258	149812780	cis
0	4.2749e-304	rs7550613	1	9562830	ENSG00000235263	ENSG00000203740	NTMT2	1	170115099	170138007	cis
0	4.2749e-304	rs7550613	1	9562830	ENSG00000235263	ENSG00000199059	MIR135B	1	205417429	205417526	cis
0	4.2749e-304	rs7549310	1	158122966	-	ENSG00000203811	H3C14	1	149812258	149812780	cis
0	4.2749e-304	rs7547716	1	203209481	CHIT1	ENSG00000203811	H3C14	1	149812258	149812780	cis
0	4.2749e-304	rs7546888	1	238827206	-	ENSG00000203740	NTMT2	1	170115099	170138007	cis
0	4.2749e-304	rs7546888	1	238827206	-	ENSG00000199059	MIR135B	1	205417429	205417526	cis
0	4.2749e-304	rs7546138	1	16015784	PLEKHM2	ENSG00000207974	MIR557	1	168344761	168344859	cis
0	4.2749e-304	rs7546138	1	16015784	PLEKHM2	ENSG00000207776	MIR551A	1	3477259	3477354	cis
0	4.2749e-304	rs7546138	1	16015784	PLEKHM2	ENSG00000185966	LCE3E	1	152538129	152539256	cis
0	4.2749e-304	rs7546138	1	16015784	PLEKHM2	ENSG00000203852	H3C15	1	149812258	149812776	cis
0	4.2749e-304	rs7540474	1	59693470	FGGY-DT,LINC01358	ENSG00000142789	CELA3A	1	22328149	22339035	cis
0	4.2749e-304	rs7540474	1	59693470	FGGY-DT,LINC01358	ENSG00000188984	AADACL3	1	12776112	12788727	cis
0	4.2749e-304	rs7539664	1	228227477	WNT3A	ENSG00000163206	SMCP	1	152850797	152857523	cis
0	4.2749e-304	rs7539664	1	228227477	WNT3A	ENSG00000236253	SLC25A3P1	1	53904042	53905693	cis
0	4.2749e-304	rs7539664	1	228227477	WNT3A	ENSG00000284662	OR4F16	1	367658	368597	cis
0	4.2749e-304	rs7539664	1	228227477	WNT3A	ENSG00000196184	OR10J1	1	159367254	159410753	cis
0	4.2749e-304	rs7539664	1	228227477	WNT3A	ENSG00000069812	HES2	1	6475293	6479979	cis
0	4.2749e-304	rs7539322	1	173615965	ANKRD45,ENSG00000285777,ENSG00000289426	ENSG00000188782	CATSPER4	1	26517092	26529455	cis
0	4.2749e-304	rs7539097	1	175669902	TNR	ENSG00000186226	LCE1E	1	152758732	152760901	cis
0	4.2749e-304	rs75386848	1	57328788	C8A	ENSG00000207974	MIR557	1	168344761	168344859	cis
0	4.2749e-304	rs75386848	1	57328788	C8A	ENSG00000207776	MIR551A	1	3477259	3477354	cis
0	4.2749e-304	rs75386848	1	57328788	C8A	ENSG00000185966	LCE3E	1	152538129	152539256	cis
0	4.2749e-304	rs75386848	1	57328788	C8A	ENSG00000203852	H3C15	1	149812258	149812776	cis
0	4.2749e-304	rs7538665	1	37043894	-	ENSG00000186086	NBPF6	1	108992964	109014541	cis
0	4.2749e-304	rs7538335	1	190685428	LINC01720	ENSG00000283876	MIR4260	1	209796788	209796855	cis
0	4.2749e-304	rs7538335	1	190685428	LINC01720	ENSG00000237413	MGC27382	1	78695282	78835147	cis
0	4.2749e-304	rs7538098	1	199231736	LINC02789	ENSG00000186226	LCE1E	1	152758732	152760901	cis
0	4.2749e-304	rs7538004	1	54563522	TCEANC2	ENSG00000142789	CELA3A	1	22328149	22339035	cis
0	4.2749e-304	rs7538004	1	54563522	TCEANC2	ENSG00000188984	AADACL3	1	12776112	12788727	cis
0	4.2749e-304	rs7536520	1	119224268	-	ENSG00000283876	MIR4260	1	209796788	209796855	cis
0	4.2749e-304	rs7536520	1	119224268	-	ENSG00000237413	MGC27382	1	78695282	78835147	cis
0	4.2749e-304	rs7532749	1	105219763	-	ENSG00000186226	LCE1E	1	152758732	152760901	cis
0	4.2749e-304	rs7531972	1	47661620	-	ENSG00000203811	H3C14	1	149812258	149812780	cis
0	4.2749e-304	rs7530449	1	99515902	PLPPR5,PLPPR5-AS1	ENSG00000163206	SMCP	1	152850797	152857523	cis
0	4.2749e-304	rs7530449	1	99515902	PLPPR5,PLPPR5-AS1	ENSG00000236253	SLC25A3P1	1	53904042	53905693	cis
0	4.2749e-304	rs7530449	1	99515902	PLPPR5,PLPPR5-AS1	ENSG00000284662	OR4F16	1	367658	368597	cis
0	4.2749e-304	rs7530449	1	99515902	PLPPR5,PLPPR5-AS1	ENSG00000196184	OR10J1	1	159367254	159410753	cis
0	4.2749e-304	rs7530449	1	99515902	PLPPR5,PLPPR5-AS1	ENSG00000069812	HES2	1	6475293	6479979	cis
0	4.2749e-304	rs7530242	1	48189253	-	ENSG00000179914	ITLN1	1	160846329	160854970	cis
0	4.2749e-304	rs7529987	1	102477512	-	ENSG00000203740	NTMT2	1	170115099	170138007	cis
0	4.2749e-304	rs7529987	1	102477512	-	ENSG00000199059	MIR135B	1	205417429	205417526	cis
0	4.2749e-304	rs7529721	1	118230466	-	ENSG00000184155	OR10J5	1	159504867	159505797	cis
0	4.2749e-304	rs7529721	1	118230466	-	ENSG00000264358	MIR3122	1	212250954	212251027	cis
0	4.2749e-304	rs7529721	1	118230466	-	ENSG00000142224	IL19	1	207007693	207016326	cis
0	4.2749e-304	rs7529721	1	118230466	-	ENSG00000215834	FMO9P	1	166573152	166594473	cis
0	4.2749e-304	rs7529721	1	118230466	-	ENSG00000197587	DMBX1	1	46972670	46981888	cis
0	4.2749e-304	rs7529721	1	118230466	-	ENSG00000151418	ATP6V1G3	1	198492351	198510075	cis
0	4.2749e-304	rs752963	1	44045294	PTPRF	ENSG00000203740	NTMT2	1	170115099	170138007	cis
0	4.2749e-304	rs752963	1	44045294	PTPRF	ENSG00000199059	MIR135B	1	205417429	205417526	cis
0	4.2749e-304	rs7528845	1	99698821	PLPPR5-AS1	ENSG00000186226	LCE1E	1	152758732	152760901	cis
0	4.2749e-304	rs7528241	1	193421360	-	ENSG00000207974	MIR557	1	168344761	168344859	cis
0	4.2749e-304	rs7528241	1	193421360	-	ENSG00000207776	MIR551A	1	3477259	3477354	cis
0	4.2749e-304	rs7528241	1	193421360	-	ENSG00000185966	LCE3E	1	152538129	152539256	cis
0	4.2749e-304	rs7528241	1	193421360	-	ENSG00000203852	H3C15	1	149812258	149812776	cis
0	4.2749e-304	rs7528026	1	155147781	TRIM46,ENSG00000273088	ENSG00000142789	CELA3A	1	22328149	22339035	cis
0	4.2749e-304	rs7528026	1	155147781	TRIM46,ENSG00000273088	ENSG00000188984	AADACL3	1	12776112	12788727	cis
0	4.2749e-304	rs7524477	1	54562444	TCEANC2	ENSG00000142789	CELA3A	1	22328149	22339035	cis
0	4.2749e-304	rs7524477	1	54562444	TCEANC2	ENSG00000188984	AADACL3	1	12776112	12788727	cis
0	4.2749e-304	rs7524294	1	45224901	KIF2C,ENSG00000225721	ENSG00000203740	NTMT2	1	170115099	170138007	cis
0	4.2749e-304	rs7524294	1	45224901	KIF2C,ENSG00000225721	ENSG00000199059	MIR135B	1	205417429	205417526	cis
0	4.2749e-304	rs7523794	1	242733044	-	ENSG00000163206	SMCP	1	152850797	152857523	cis
0	4.2749e-304	rs7523794	1	242733044	-	ENSG00000236253	SLC25A3P1	1	53904042	53905693	cis
0	4.2749e-304	rs7523794	1	242733044	-	ENSG00000284662	OR4F16	1	367658	368597	cis
0	4.2749e-304	rs7523794	1	242733044	-	ENSG00000196184	OR10J1	1	159367254	159410753	cis
0	4.2749e-304	rs7523794	1	242733044	-	ENSG00000069812	HES2	1	6475293	6479979	cis
0	4.2749e-304	rs75191129	1	190323476	BRINP3,ENSG00000225811	ENSG00000142789	CELA3A	1	22328149	22339035	cis
0	4.2749e-304	rs75191129	1	190323476	BRINP3,ENSG00000225811	ENSG00000188984	AADACL3	1	12776112	12788727	cis
0	4.2749e-304	rs7518686	1	228907642	-	ENSG00000184155	OR10J5	1	159504867	159505797	cis
0	4.2749e-304	rs7518686	1	228907642	-	ENSG00000264358	MIR3122	1	212250954	212251027	cis
0	4.2749e-304	rs7518686	1	228907642	-	ENSG00000142224	IL19	1	207007693	207016326	cis
0	4.2749e-304	rs7518686	1	228907642	-	ENSG00000215834	FMO9P	1	166573152	166594473	cis
0	4.2749e-304	rs7518686	1	228907642	-	ENSG00000197587	DMBX1	1	46972670	46981888	cis
0	4.2749e-304	rs7518686	1	228907642	-	ENSG00000151418	ATP6V1G3	1	198492351	198510075	cis
0	4.2749e-304	rs7518036	1	86064486	-	ENSG00000283876	MIR4260	1	209796788	209796855	cis
0	4.2749e-304	rs7518036	1	86064486	-	ENSG00000237413	MGC27382	1	78695282	78835147	cis
0	4.2749e-304	rs75179032	1	225534447	DNAH14	ENSG00000203811	H3C14	1	149812258	149812780	cis
0	4.2749e-304	rs75163186	1	12712832	AADACL4	ENSG00000186226	LCE1E	1	152758732	152760901	cis
0	4.2749e-304	rs7515011	1	61692175	NFIA	ENSG00000116996	ZP4	1	238045676	238054222	cis
0	4.2749e-304	rs7514091	1	102110713	LINC01709	ENSG00000232265	LINC02805	1	146093156	146093859	cis
0	4.2749e-304	rs75140767	1	43105085	CCDC30	ENSG00000185888	PRSS38	1	228003385	228034171	cis
0	4.2749e-304	rs7513496	1	246907206	SCCPDH	ENSG00000142789	CELA3A	1	22328149	22339035	cis
0	4.2749e-304	rs7513496	1	246907206	SCCPDH	ENSG00000188984	AADACL3	1	12776112	12788727	cis
0	4.2749e-304	rs7512966	1	46621740	P3R3URF-PIK3R3	ENSG00000283876	MIR4260	1	209796788	209796855	cis
0	4.2749e-304	rs7512966	1	46621740	P3R3URF-PIK3R3	ENSG00000237413	MGC27382	1	78695282	78835147	cis
0	4.2749e-304	rs7512241	1	192946832	-	ENSG00000163206	SMCP	1	152850797	152857523	cis
0	4.2749e-304	rs7512241	1	192946832	-	ENSG00000236253	SLC25A3P1	1	53904042	53905693	cis
0	4.2749e-304	rs7512241	1	192946832	-	ENSG00000284662	OR4F16	1	367658	368597	cis
0	4.2749e-304	rs7512241	1	192946832	-	ENSG00000196184	OR10J1	1	159367254	159410753	cis
0	4.2749e-304	rs7512241	1	192946832	-	ENSG00000069812	HES2	1	6475293	6479979	cis
0	4.2749e-304	rs75120007	1	39793691	MACF1	ENSG00000203740	NTMT2	1	170115099	170138007	cis
0	4.2749e-304	rs75120007	1	39793691	MACF1	ENSG00000199059	MIR135B	1	205417429	205417526	cis
0	4.2749e-304	rs75084188	1	225505529	DNAH14	ENSG00000203811	H3C14	1	149812258	149812780	cis
0	4.2749e-304	rs75075907	1	39813277	MACF1	ENSG00000203740	NTMT2	1	170115099	170138007	cis
0	4.2749e-304	rs75075907	1	39813277	MACF1	ENSG00000199059	MIR135B	1	205417429	205417526	cis
0	4.2749e-304	rs74910738	1	39936567	MACF1	ENSG00000186226	LCE1E	1	152758732	152760901	cis
0	4.2749e-304	rs74866514	1	81632543	-	ENSG00000283876	MIR4260	1	209796788	209796855	cis
0	4.2749e-304	rs74866514	1	81632543	-	ENSG00000237413	MGC27382	1	78695282	78835147	cis
0	4.2749e-304	rs74845835	1	189322281	-	ENSG00000203811	H3C14	1	149812258	149812780	cis
0	4.2749e-304	rs74775502	1	48230702	ENSG00000223814,TRABD2B	ENSG00000184155	OR10J5	1	159504867	159505797	cis
0	4.2749e-304	rs74775502	1	48230702	ENSG00000223814,TRABD2B	ENSG00000264358	MIR3122	1	212250954	212251027	cis
0	4.2749e-304	rs74775502	1	48230702	ENSG00000223814,TRABD2B	ENSG00000142224	IL19	1	207007693	207016326	cis
0	4.2749e-304	rs74775502	1	48230702	ENSG00000223814,TRABD2B	ENSG00000215834	FMO9P	1	166573152	166594473	cis
0	4.2749e-304	rs74775502	1	48230702	ENSG00000223814,TRABD2B	ENSG00000197587	DMBX1	1	46972670	46981888	cis
0	4.2749e-304	rs74775502	1	48230702	ENSG00000223814,TRABD2B	ENSG00000151418	ATP6V1G3	1	198492351	198510075	cis
0	4.2749e-304	rs74737443	1	225531236	DNAH14	ENSG00000203811	H3C14	1	149812258	149812780	cis
0	4.2749e-304	rs74658987	1	225494097	DNAH14	ENSG00000203811	H3C14	1	149812258	149812780	cis
0	4.2749e-304	rs74515970	1	227508339	-	ENSG00000163206	SMCP	1	152850797	152857523	cis
0	4.2749e-304	rs74515970	1	227508339	-	ENSG00000236253	SLC25A3P1	1	53904042	53905693	cis
0	4.2749e-304	rs74515970	1	227508339	-	ENSG00000284662	OR4F16	1	367658	368597	cis
0	4.2749e-304	rs74515970	1	227508339	-	ENSG00000196184	OR10J1	1	159367254	159410753	cis
0	4.2749e-304	rs74515970	1	227508339	-	ENSG00000069812	HES2	1	6475293	6479979	cis
0	4.2749e-304	rs74503197	1	16073134	TMEM82,SLC25A34-AS1	ENSG00000203811	H3C14	1	149812258	149812780	cis
0	4.2749e-304	rs74460032	1	65188509	-	ENSG00000163206	SMCP	1	152850797	152857523	cis
0	4.2749e-304	rs74460032	1	65188509	-	ENSG00000236253	SLC25A3P1	1	53904042	53905693	cis
0	4.2749e-304	rs74460032	1	65188509	-	ENSG00000284662	OR4F16	1	367658	368597	cis
0	4.2749e-304	rs74460032	1	65188509	-	ENSG00000196184	OR10J1	1	159367254	159410753	cis
0	4.2749e-304	rs74460032	1	65188509	-	ENSG00000069812	HES2	1	6475293	6479979	cis
0	4.2749e-304	rs744455	1	32557486	TMEM39B	ENSG00000142789	CELA3A	1	22328149	22339035	cis
0	4.2749e-304	rs744455	1	32557486	TMEM39B	ENSG00000188984	AADACL3	1	12776112	12788727	cis
0	4.2749e-304	rs74422835	1	80668346	-	ENSG00000186226	LCE1E	1	152758732	152760901	cis
0	4.2749e-304	rs74408327	1	92766502	RPAP2	ENSG00000203811	H3C14	1	149812258	149812780	cis
0	4.2749e-304	rs74149908	1	225568318	DNAH14	ENSG00000186226	LCE1E	1	152758732	152760901	cis
0	4.2749e-304	rs7414819	1	169453578	SLC19A2	ENSG00000184155	OR10J5	1	159504867	159505797	cis
0	4.2749e-304	rs7414819	1	169453578	SLC19A2	ENSG00000264358	MIR3122	1	212250954	212251027	cis
0	4.2749e-304	rs7414819	1	169453578	SLC19A2	ENSG00000142224	IL19	1	207007693	207016326	cis
0	4.2749e-304	rs7414819	1	169453578	SLC19A2	ENSG00000215834	FMO9P	1	166573152	166594473	cis
0	4.2749e-304	rs7414819	1	169453578	SLC19A2	ENSG00000197587	DMBX1	1	46972670	46981888	cis
0	4.2749e-304	rs7414819	1	169453578	SLC19A2	ENSG00000151418	ATP6V1G3	1	198492351	198510075	cis
0	4.2749e-304	rs74095169	1	75203378	TYW3	ENSG00000186226	LCE1E	1	152758732	152760901	cis
0	4.2749e-304	rs74071015	1	30793060	-	ENSG00000184155	OR10J5	1	159504867	159505797	cis
0	4.2749e-304	rs74071015	1	30793060	-	ENSG00000264358	MIR3122	1	212250954	212251027	cis
0	4.2749e-304	rs74071015	1	30793060	-	ENSG00000142224	IL19	1	207007693	207016326	cis
0	4.2749e-304	rs74071015	1	30793060	-	ENSG00000215834	FMO9P	1	166573152	166594473	cis
0	4.2749e-304	rs74071015	1	30793060	-	ENSG00000197587	DMBX1	1	46972670	46981888	cis
0	4.2749e-304	rs74071015	1	30793060	-	ENSG00000151418	ATP6V1G3	1	198492351	198510075	cis
0	4.2749e-304	rs74069438	1	39582777	MACF1	ENSG00000203740	NTMT2	1	170115099	170138007	cis
0	4.2749e-304	rs74069438	1	39582777	MACF1	ENSG00000199059	MIR135B	1	205417429	205417526	cis
0	4.2749e-304	rs74054849	1	16069928	TMEM82,SLC25A34-AS1	ENSG00000207974	MIR557	1	168344761	168344859	cis
0	4.2749e-304	rs74054849	1	16069928	TMEM82,SLC25A34-AS1	ENSG00000207776	MIR551A	1	3477259	3477354	cis
0	4.2749e-304	rs74054849	1	16069928	TMEM82,SLC25A34-AS1	ENSG00000185966	LCE3E	1	152538129	152539256	cis
0	4.2749e-304	rs74054849	1	16069928	TMEM82,SLC25A34-AS1	ENSG00000203852	H3C15	1	149812258	149812776	cis
0	4.2749e-304	rs74051929	1	4733078	AJAP1	ENSG00000142789	CELA3A	1	22328149	22339035	cis
0	4.2749e-304	rs74051929	1	4733078	AJAP1	ENSG00000188984	AADACL3	1	12776112	12788727	cis
0	4.2749e-304	rs74049248	1	2335871	PEX10,RER1	ENSG00000184155	OR10J5	1	159504867	159505797	cis
0	4.2749e-304	rs74049248	1	2335871	PEX10,RER1	ENSG00000264358	MIR3122	1	212250954	212251027	cis
0	4.2749e-304	rs74049248	1	2335871	PEX10,RER1	ENSG00000142224	IL19	1	207007693	207016326	cis
0	4.2749e-304	rs74049248	1	2335871	PEX10,RER1	ENSG00000215834	FMO9P	1	166573152	166594473	cis
0	4.2749e-304	rs74049248	1	2335871	PEX10,RER1	ENSG00000197587	DMBX1	1	46972670	46981888	cis
0	4.2749e-304	rs74049248	1	2335871	PEX10,RER1	ENSG00000151418	ATP6V1G3	1	198492351	198510075	cis
0	4.2749e-304	rs7339985	1	162945455	-	ENSG00000185888	PRSS38	1	228003385	228034171	cis
0	4.2749e-304	rs7339890	1	93897624	-	ENSG00000186226	LCE1E	1	152758732	152760901	cis
0	4.2749e-304	rs73079748	1	214711450	PTPN14	ENSG00000163206	SMCP	1	152850797	152857523	cis
0	4.2749e-304	rs73079748	1	214711450	PTPN14	ENSG00000236253	SLC25A3P1	1	53904042	53905693	cis
0	4.2749e-304	rs73079748	1	214711450	PTPN14	ENSG00000284662	OR4F16	1	367658	368597	cis
0	4.2749e-304	rs73079748	1	214711450	PTPN14	ENSG00000196184	OR10J1	1	159367254	159410753	cis
0	4.2749e-304	rs73079748	1	214711450	PTPN14	ENSG00000069812	HES2	1	6475293	6479979	cis
0	4.2749e-304	rs73026981	1	162148874	NOS1AP	ENSG00000283876	MIR4260	1	209796788	209796855	cis
0	4.2749e-304	rs73026981	1	162148874	NOS1AP	ENSG00000237413	MGC27382	1	78695282	78835147	cis
0	4.2749e-304	rs72960501	1	94578772	ABCA4	ENSG00000186226	LCE1E	1	152758732	152760901	cis
0	4.2749e-304	rs72942513	1	81453456	-	ENSG00000163206	SMCP	1	152850797	152857523	cis
0	4.2749e-304	rs72942513	1	81453456	-	ENSG00000236253	SLC25A3P1	1	53904042	53905693	cis
0	4.2749e-304	rs72942513	1	81453456	-	ENSG00000284662	OR4F16	1	367658	368597	cis
0	4.2749e-304	rs72942513	1	81453456	-	ENSG00000196184	OR10J1	1	159367254	159410753	cis
0	4.2749e-304	rs72942513	1	81453456	-	ENSG00000069812	HES2	1	6475293	6479979	cis
0	4.2749e-304	rs72855625	1	5473566	-	ENSG00000207974	MIR557	1	168344761	168344859	cis
0	4.2749e-304	rs72855625	1	5473566	-	ENSG00000207776	MIR551A	1	3477259	3477354	cis
0	4.2749e-304	rs72855625	1	5473566	-	ENSG00000185966	LCE3E	1	152538129	152539256	cis
0	4.2749e-304	rs72855625	1	5473566	-	ENSG00000203852	H3C15	1	149812258	149812776	cis
0	4.2749e-304	rs72764393	1	240404803	FMN2	ENSG00000184155	OR10J5	1	159504867	159505797	cis
0	4.2749e-304	rs72764393	1	240404803	FMN2	ENSG00000264358	MIR3122	1	212250954	212251027	cis
0	4.2749e-304	rs72764393	1	240404803	FMN2	ENSG00000142224	IL19	1	207007693	207016326	cis
0	4.2749e-304	rs72764393	1	240404803	FMN2	ENSG00000215834	FMO9P	1	166573152	166594473	cis
0	4.2749e-304	rs72764393	1	240404803	FMN2	ENSG00000197587	DMBX1	1	46972670	46981888	cis
0	4.2749e-304	rs72764393	1	240404803	FMN2	ENSG00000151418	ATP6V1G3	1	198492351	198510075	cis
0	4.2749e-304	rs72763355	1	238785309	-	ENSG00000185888	PRSS38	1	228003385	228034171	cis
0	4.2749e-304	rs72761619	1	243766921	AKT3	ENSG00000142789	CELA3A	1	22328149	22339035	cis
0	4.2749e-304	rs72761619	1	243766921	AKT3	ENSG00000188984	AADACL3	1	12776112	12788727	cis
0	4.2749e-304	rs72754122	1	235053761	ENSG00000286263	ENSG00000142789	CELA3A	1	22328149	22339035	cis
0	4.2749e-304	rs72754122	1	235053761	ENSG00000286263	ENSG00000188984	AADACL3	1	12776112	12788727	cis
0	4.2749e-304	rs72746162	1	223262128	-	ENSG00000163206	SMCP	1	152850797	152857523	cis
0	4.2749e-304	rs72746162	1	223262128	-	ENSG00000236253	SLC25A3P1	1	53904042	53905693	cis
0	4.2749e-304	rs72746162	1	223262128	-	ENSG00000284662	OR4F16	1	367658	368597	cis
0	4.2749e-304	rs72746162	1	223262128	-	ENSG00000196184	OR10J1	1	159367254	159410753	cis
0	4.2749e-304	rs72746162	1	223262128	-	ENSG00000069812	HES2	1	6475293	6479979	cis
0	4.2749e-304	rs72735108	1	216651913	-	ENSG00000185888	PRSS38	1	228003385	228034171	cis
0	4.2749e-304	rs72722676	1	85799538	DDAH1,BCL10-AS1	ENSG00000283876	MIR4260	1	209796788	209796855	cis
0	4.2749e-304	rs72722676	1	85799538	DDAH1,BCL10-AS1	ENSG00000237413	MGC27382	1	78695282	78835147	cis
0	4.2749e-304	rs72708792	1	153447454	-	ENSG00000203740	NTMT2	1	170115099	170138007	cis
0	4.2749e-304	rs72708792	1	153447454	-	ENSG00000199059	MIR135B	1	205417429	205417526	cis
0	4.2749e-304	rs72706084	1	169453703	SLC19A2	ENSG00000184155	OR10J5	1	159504867	159505797	cis
0	4.2749e-304	rs72706084	1	169453703	SLC19A2	ENSG00000264358	MIR3122	1	212250954	212251027	cis
0	4.2749e-304	rs72706084	1	169453703	SLC19A2	ENSG00000142224	IL19	1	207007693	207016326	cis
0	4.2749e-304	rs72706084	1	169453703	SLC19A2	ENSG00000215834	FMO9P	1	166573152	166594473	cis
0	4.2749e-304	rs72706084	1	169453703	SLC19A2	ENSG00000197587	DMBX1	1	46972670	46981888	cis
0	4.2749e-304	rs72706084	1	169453703	SLC19A2	ENSG00000151418	ATP6V1G3	1	198492351	198510075	cis
0	4.2749e-304	rs72706076	1	169441188	SLC19A2	ENSG00000207974	MIR557	1	168344761	168344859	cis
0	4.2749e-304	rs72706076	1	169441188	SLC19A2	ENSG00000207776	MIR551A	1	3477259	3477354	cis
0	4.2749e-304	rs72706076	1	169441188	SLC19A2	ENSG00000185966	LCE3E	1	152538129	152539256	cis
0	4.2749e-304	rs72706076	1	169441188	SLC19A2	ENSG00000203852	H3C15	1	149812258	149812776	cis
0	4.2749e-304	rs72702756	1	159918345	-	ENSG00000185888	PRSS38	1	228003385	228034171	cis
0	4.2749e-304	rs72702270	1	155050723	EF - 4-EF - 3	ENSG00000186226	LCE1E	1	152758732	152760901	cis
0	4.2749e-304	rs72693782	1	116864288	-	ENSG00000184155	OR10J5	1	159504867	159505797	cis
0	4.2749e-304	rs72693782	1	116864288	-	ENSG00000264358	MIR3122	1	212250954	212251027	cis
0	4.2749e-304	rs72693782	1	116864288	-	ENSG00000142224	IL19	1	207007693	207016326	cis
0	4.2749e-304	rs72693782	1	116864288	-	ENSG00000215834	FMO9P	1	166573152	166594473	cis
0	4.2749e-304	rs72693782	1	116864288	-	ENSG00000197587	DMBX1	1	46972670	46981888	cis
0	4.2749e-304	rs72693782	1	116864288	-	ENSG00000151418	ATP6V1G3	1	198492351	198510075	cis
0	4.2749e-304	rs72682815	1	68067060	-	ENSG00000207974	MIR557	1	168344761	168344859	cis
0	4.2749e-304	rs72682815	1	68067060	-	ENSG00000207776	MIR551A	1	3477259	3477354	cis
0	4.2749e-304	rs72682815	1	68067060	-	ENSG00000185966	LCE3E	1	152538129	152539256	cis
0	4.2749e-304	rs72682815	1	68067060	-	ENSG00000203852	H3C15	1	149812258	149812776	cis
0	4.2749e-304	rs72677988	1	62623670	PATJ	ENSG00000203811	H3C14	1	149812258	149812780	cis
0	4.2749e-304	rs72677984	1	62617466	PATJ	ENSG00000203811	H3C14	1	149812258	149812780	cis
0	4.2749e-304	rs72677983	1	62616886	PATJ	ENSG00000203811	H3C14	1	149812258	149812780	cis
0	4.2749e-304	rs72677981	1	62614366	PATJ	ENSG00000203811	H3C14	1	149812258	149812780	cis
0	4.2749e-304	rs72677979	1	62614340	PATJ	ENSG00000203811	H3C14	1	149812258	149812780	cis
0	4.2749e-304	rs72677977	1	62607712	PATJ	ENSG00000203811	H3C14	1	149812258	149812780	cis
0	4.2749e-304	rs72677974	1	62605362	PATJ	ENSG00000203811	H3C14	1	149812258	149812780	cis
0	4.2749e-304	rs72677969	1	62603691	PATJ	ENSG00000203811	H3C14	1	149812258	149812780	cis
0	4.2749e-304	rs72677963	1	62597867	PATJ	ENSG00000203811	H3C14	1	149812258	149812780	cis
0	4.2749e-304	rs72677962	1	62597009	PATJ	ENSG00000203811	H3C14	1	149812258	149812780	cis
0	4.2749e-304	rs72677960	1	62591428	PATJ	ENSG00000203811	H3C14	1	149812258	149812780	cis
0	4.2749e-304	rs72677952	1	62578447	PATJ	ENSG00000203811	H3C14	1	149812258	149812780	cis
0	4.2749e-304	rs72677948	1	62565665	PATJ	ENSG00000203811	H3C14	1	149812258	149812780	cis
0	4.2749e-304	rs72677942	1	62517657	PATJ	ENSG00000203811	H3C14	1	149812258	149812780	cis
0	4.2749e-304	rs72669499	1	67165455	SGIP1	ENSG00000186226	LCE1E	1	152758732	152760901	cis
0	4.2749e-304	rs72664990	1	32378157	PTP4A2,ENSG00000269967	ENSG00000283876	MIR4260	1	209796788	209796855	cis
0	4.2749e-304	rs72664990	1	32378157	PTP4A2,ENSG00000269967	ENSG00000237413	MGC27382	1	78695282	78835147	cis
0	4.2749e-304	rs72663268	1	23976651	-	ENSG00000203740	NTMT2	1	170115099	170138007	cis
0	4.2749e-304	rs72663268	1	23976651	-	ENSG00000199059	MIR135B	1	205417429	205417526	cis
0	4.2749e-304	rs72639062	1	14243789	KAZN	ENSG00000163206	SMCP	1	152850797	152857523	cis
0	4.2749e-304	rs72639062	1	14243789	KAZN	ENSG00000236253	SLC25A3P1	1	53904042	53905693	cis
0	4.2749e-304	rs72639062	1	14243789	KAZN	ENSG00000284662	OR4F16	1	367658	368597	cis
0	4.2749e-304	rs72639062	1	14243789	KAZN	ENSG00000196184	OR10J1	1	159367254	159410753	cis
0	4.2749e-304	rs72639062	1	14243789	KAZN	ENSG00000069812	HES2	1	6475293	6479979	cis
0	4.2749e-304	rs71631709	1	15414534	KAZN	ENSG00000203811	H3C14	1	149812258	149812780	cis
0	4.2749e-304	rs713311	1	63486692	LINC01739	ENSG00000142789	CELA3A	1	22328149	22339035	cis
0	4.2749e-304	rs713311	1	63486692	LINC01739	ENSG00000188984	AADACL3	1	12776112	12788727	cis
0	4.2749e-304	rs710417	1	208578200	-	ENSG00000186226	LCE1E	1	152758732	152760901	cis
0	4.2749e-304	rs710140	1	192912108	ENSG00000285280	ENSG00000163206	SMCP	1	152850797	152857523	cis
0	4.2749e-304	rs710140	1	192912108	ENSG00000285280	ENSG00000236253	SLC25A3P1	1	53904042	53905693	cis
0	4.2749e-304	rs710140	1	192912108	ENSG00000285280	ENSG00000284662	OR4F16	1	367658	368597	cis
0	4.2749e-304	rs710140	1	192912108	ENSG00000285280	ENSG00000196184	OR10J1	1	159367254	159410753	cis
0	4.2749e-304	rs710140	1	192912108	ENSG00000285280	ENSG00000069812	HES2	1	6475293	6479979	cis
0	4.2749e-304	rs701214	1	233759939	KCNK1,MIR4427	ENSG00000203740	NTMT2	1	170115099	170138007	cis
0	4.2749e-304	rs701214	1	233759939	KCNK1,MIR4427	ENSG00000199059	MIR135B	1	205417429	205417526	cis
0	4.2749e-304	rs685952	1	60547426	-	ENSG00000203740	NTMT2	1	170115099	170138007	cis
0	4.2749e-304	rs685952	1	60547426	-	ENSG00000199059	MIR135B	1	205417429	205417526	cis
0	4.2749e-304	rs677735	1	5295176	-	ENSG00000186226	LCE1E	1	152758732	152760901	cis
0	4.2749e-304	rs67757470	1	76687403	ST6GAL - C3	ENSG00000163206	SMCP	1	152850797	152857523	cis
0	4.2749e-304	rs67757470	1	76687403	ST6GAL - C3	ENSG00000236253	SLC25A3P1	1	53904042	53905693	cis
0	4.2749e-304	rs67757470	1	76687403	ST6GAL - C3	ENSG00000284662	OR4F16	1	367658	368597	cis
0	4.2749e-304	rs67757470	1	76687403	ST6GAL - C3	ENSG00000196184	OR10J1	1	159367254	159410753	cis
0	4.2749e-304	rs67757470	1	76687403	ST6GAL - C3	ENSG00000069812	HES2	1	6475293	6479979	cis
0	4.2749e-304	rs677574	1	60575925	-	ENSG00000203740	NTMT2	1	170115099	170138007	cis
0	4.2749e-304	rs677574	1	60575925	-	ENSG00000199059	MIR135B	1	205417429	205417526	cis
0	4.2749e-304	rs672684	1	182596728	-	ENSG00000203811	H3C14	1	149812258	149812780	cis
0	4.2749e-304	rs6703076	1	18934081	-	ENSG00000184155	OR10J5	1	159504867	159505797	cis
0	4.2749e-304	rs6703076	1	18934081	-	ENSG00000264358	MIR3122	1	212250954	212251027	cis
0	4.2749e-304	rs6703076	1	18934081	-	ENSG00000142224	IL19	1	207007693	207016326	cis
0	4.2749e-304	rs6703076	1	18934081	-	ENSG00000215834	FMO9P	1	166573152	166594473	cis
0	4.2749e-304	rs6703076	1	18934081	-	ENSG00000197587	DMBX1	1	46972670	46981888	cis
0	4.2749e-304	rs6703076	1	18934081	-	ENSG00000151418	ATP6V1G3	1	198492351	198510075	cis
0	4.2749e-304	rs6702232	1	194760481	ENSG00000285718	ENSG00000203811	H3C14	1	149812258	149812780	cis
0	4.2749e-304	rs6699905	1	164128348	-	ENSG00000203740	NTMT2	1	170115099	170138007	cis
0	4.2749e-304	rs6699905	1	164128348	-	ENSG00000199059	MIR135B	1	205417429	205417526	cis
0	4.2749e-304	rs6698662	1	214611723	PTPN14	ENSG00000207974	MIR557	1	168344761	168344859	cis
0	4.2749e-304	rs6698662	1	214611723	PTPN14	ENSG00000207776	MIR551A	1	3477259	3477354	cis
0	4.2749e-304	rs6698662	1	214611723	PTPN14	ENSG00000185966	LCE3E	1	152538129	152539256	cis
0	4.2749e-304	rs6698662	1	214611723	PTPN14	ENSG00000203852	H3C15	1	149812258	149812776	cis
0	4.2749e-304	rs6698434	1	214704670	PTPN14	ENSG00000163206	SMCP	1	152850797	152857523	cis
0	4.2749e-304	rs6698434	1	214704670	PTPN14	ENSG00000236253	SLC25A3P1	1	53904042	53905693	cis
0	4.2749e-304	rs6698434	1	214704670	PTPN14	ENSG00000284662	OR4F16	1	367658	368597	cis
0	4.2749e-304	rs6698434	1	214704670	PTPN14	ENSG00000196184	OR10J1	1	159367254	159410753	cis
0	4.2749e-304	rs6698434	1	214704670	PTPN14	ENSG00000069812	HES2	1	6475293	6479979	cis
0	4.2749e-304	rs6697598	1	241105515	RGS7	ENSG00000142789	CELA3A	1	22328149	22339035	cis
0	4.2749e-304	rs6697598	1	241105515	RGS7	ENSG00000188984	AADACL3	1	12776112	12788727	cis
0	4.2749e-304	rs6697433	1	246886265	-	ENSG00000142789	CELA3A	1	22328149	22339035	cis
0	4.2749e-304	rs6697433	1	246886265	-	ENSG00000188984	AADACL3	1	12776112	12788727	cis
0	4.2749e-304	rs6697248	1	47766943	STIL	ENSG00000163206	SMCP	1	152850797	152857523	cis
0	4.2749e-304	rs6697248	1	47766943	STIL	ENSG00000236253	SLC25A3P1	1	53904042	53905693	cis
0	4.2749e-304	rs6697248	1	47766943	STIL	ENSG00000284662	OR4F16	1	367658	368597	cis
0	4.2749e-304	rs6697248	1	47766943	STIL	ENSG00000196184	OR10J1	1	159367254	159410753	cis
0	4.2749e-304	rs6697248	1	47766943	STIL	ENSG00000069812	HES2	1	6475293	6479979	cis
0	4.2749e-304	rs6696981	1	22702858	-	ENSG00000283876	MIR4260	1	209796788	209796855	cis
0	4.2749e-304	rs6696981	1	22702858	-	ENSG00000237413	MGC27382	1	78695282	78835147	cis
0	4.2749e-304	rs6695969	1	47927545	-	ENSG00000203740	NTMT2	1	170115099	170138007	cis
0	4.2749e-304	rs6695969	1	47927545	-	ENSG00000199059	MIR135B	1	205417429	205417526	cis
0	4.2749e-304	rs6695931	1	55212984	-	ENSG00000163206	SMCP	1	152850797	152857523	cis
0	4.2749e-304	rs6695931	1	55212984	-	ENSG00000236253	SLC25A3P1	1	53904042	53905693	cis
0	4.2749e-304	rs6695931	1	55212984	-	ENSG00000284662	OR4F16	1	367658	368597	cis
0	4.2749e-304	rs6695931	1	55212984	-	ENSG00000196184	OR10J1	1	159367254	159410753	cis
0	4.2749e-304	rs6695931	1	55212984	-	ENSG00000069812	HES2	1	6475293	6479979	cis
0	4.2749e-304	rs6695717	1	99913450	-	ENSG00000184155	OR10J5	1	159504867	159505797	cis
0	4.2749e-304	rs6695717	1	99913450	-	ENSG00000264358	MIR3122	1	212250954	212251027	cis
0	4.2749e-304	rs6695717	1	99913450	-	ENSG00000142224	IL19	1	207007693	207016326	cis
0	4.2749e-304	rs6695717	1	99913450	-	ENSG00000215834	FMO9P	1	166573152	166594473	cis
0	4.2749e-304	rs6695717	1	99913450	-	ENSG00000197587	DMBX1	1	46972670	46981888	cis
0	4.2749e-304	rs6695717	1	99913450	-	ENSG00000151418	ATP6V1G3	1	198492351	198510075	cis
0	4.2749e-304	rs6695258	1	184408478	C1orf21	ENSG00000203740	NTMT2	1	170115099	170138007	cis
0	4.2749e-304	rs6695258	1	184408478	C1orf21	ENSG00000199059	MIR135B	1	205417429	205417526	cis
0	4.2749e-304	rs6693625	1	214002260	PROX1-AS1	ENSG00000203811	H3C14	1	149812258	149812780	cis
0	4.2749e-304	rs6691836	1	79143192	-	ENSG00000203740	NTMT2	1	170115099	170138007	cis
0	4.2749e-304	rs6691836	1	79143192	-	ENSG00000199059	MIR135B	1	205417429	205417526	cis
0	4.2749e-304	rs6691770	1	25012493	-	ENSG00000186086	NBPF6	1	108992964	109014541	cis
0	4.2749e-304	rs6690084	1	47794706	-	ENSG00000163206	SMCP	1	152850797	152857523	cis
0	4.2749e-304	rs6690084	1	47794706	-	ENSG00000236253	SLC25A3P1	1	53904042	53905693	cis
0	4.2749e-304	rs6690084	1	47794706	-	ENSG00000284662	OR4F16	1	367658	368597	cis
0	4.2749e-304	rs6690084	1	47794706	-	ENSG00000196184	OR10J1	1	159367254	159410753	cis
0	4.2749e-304	rs6690084	1	47794706	-	ENSG00000069812	HES2	1	6475293	6479979	cis
0	4.2749e-304	rs6688662	1	76842133	ST6GAL - C3	ENSG00000203740	NTMT2	1	170115099	170138007	cis
0	4.2749e-304	rs6688662	1	76842133	ST6GAL - C3	ENSG00000199059	MIR135B	1	205417429	205417526	cis
0	4.2749e-304	rs6687090	1	49580287	AGBL4,ENSG00000229846	ENSG00000163206	SMCP	1	152850797	152857523	cis
0	4.2749e-304	rs6687090	1	49580287	AGBL4,ENSG00000229846	ENSG00000236253	SLC25A3P1	1	53904042	53905693	cis
0	4.2749e-304	rs6687090	1	49580287	AGBL4,ENSG00000229846	ENSG00000284662	OR4F16	1	367658	368597	cis
0	4.2749e-304	rs6687090	1	49580287	AGBL4,ENSG00000229846	ENSG00000196184	OR10J1	1	159367254	159410753	cis
0	4.2749e-304	rs6687090	1	49580287	AGBL4,ENSG00000229846	ENSG00000069812	HES2	1	6475293	6479979	cis
0	4.2749e-304	rs6685563	1	244345666	-	ENSG00000184155	OR10J5	1	159504867	159505797	cis
0	4.2749e-304	rs6685563	1	244345666	-	ENSG00000264358	MIR3122	1	212250954	212251027	cis
0	4.2749e-304	rs6685563	1	244345666	-	ENSG00000142224	IL19	1	207007693	207016326	cis
0	4.2749e-304	rs6685563	1	244345666	-	ENSG00000215834	FMO9P	1	166573152	166594473	cis
0	4.2749e-304	rs6685563	1	244345666	-	ENSG00000197587	DMBX1	1	46972670	46981888	cis
0	4.2749e-304	rs6685563	1	244345666	-	ENSG00000151418	ATP6V1G3	1	198492351	198510075	cis
0	4.2749e-304	rs6683554	1	99706463	PLPPR5-AS1	ENSG00000207974	MIR557	1	168344761	168344859	cis
0	4.2749e-304	rs6683554	1	99706463	PLPPR5-AS1	ENSG00000207776	MIR551A	1	3477259	3477354	cis
0	4.2749e-304	rs6683554	1	99706463	PLPPR5-AS1	ENSG00000185966	LCE3E	1	152538129	152539256	cis
0	4.2749e-304	rs6683554	1	99706463	PLPPR5-AS1	ENSG00000203852	H3C15	1	149812258	149812776	cis
0	4.2749e-304	rs6681882	1	118224778	-	ENSG00000179914	ITLN1	1	160846329	160854970	cis
0	4.2749e-304	rs6681804	1	40543019	PPT1	ENSG00000142789	CELA3A	1	22328149	22339035	cis
0	4.2749e-304	rs6681804	1	40543019	PPT1	ENSG00000188984	AADACL3	1	12776112	12788727	cis
0	4.2749e-304	rs6681593	1	118377788	-	ENSG00000184155	OR10J5	1	159504867	159505797	cis
0	4.2749e-304	rs6681593	1	118377788	-	ENSG00000264358	MIR3122	1	212250954	212251027	cis
0	4.2749e-304	rs6681593	1	118377788	-	ENSG00000142224	IL19	1	207007693	207016326	cis
0	4.2749e-304	rs6681593	1	118377788	-	ENSG00000215834	FMO9P	1	166573152	166594473	cis
0	4.2749e-304	rs6681593	1	118377788	-	ENSG00000197587	DMBX1	1	46972670	46981888	cis
0	4.2749e-304	rs6681593	1	118377788	-	ENSG00000151418	ATP6V1G3	1	198492351	198510075	cis
0	4.2749e-304	rs6681417	1	80147123	-	ENSG00000203740	NTMT2	1	170115099	170138007	cis
0	4.2749e-304	rs6681417	1	80147123	-	ENSG00000199059	MIR135B	1	205417429	205417526	cis
0	4.2749e-304	rs66799800	1	241698043	KMO	ENSG00000283876	MIR4260	1	209796788	209796855	cis
0	4.2749e-304	rs66799800	1	241698043	KMO	ENSG00000237413	MGC27382	1	78695282	78835147	cis
0	4.2749e-304	rs6679627	1	231341569	TRIM67	ENSG00000283876	MIR4260	1	209796788	209796855	cis
0	4.2749e-304	rs6679627	1	231341569	TRIM67	ENSG00000237413	MGC27382	1	78695282	78835147	cis
0	4.2749e-304	rs6679399	1	211093346	KCNH1	ENSG00000207974	MIR557	1	168344761	168344859	cis
0	4.2749e-304	rs6679399	1	211093346	KCNH1	ENSG00000207776	MIR551A	1	3477259	3477354	cis
0	4.2749e-304	rs6679399	1	211093346	KCNH1	ENSG00000185966	LCE3E	1	152538129	152539256	cis
0	4.2749e-304	rs6679399	1	211093346	KCNH1	ENSG00000203852	H3C15	1	149812258	149812776	cis
0	4.2749e-304	rs6679063	1	233988285	ENSG00000286666	ENSG00000186086	NBPF6	1	108992964	109014541	cis
0	4.2749e-304	rs6678175	1	238817430	-	ENSG00000203740	NTMT2	1	170115099	170138007	cis
0	4.2749e-304	rs6678175	1	238817430	-	ENSG00000199059	MIR135B	1	205417429	205417526	cis
0	4.2749e-304	rs6677649	1	9746248	PIK3CD,PIK3CD-AS2	ENSG00000185888	PRSS38	1	228003385	228034171	cis
0	4.2749e-304	rs6673749	1	71734612	ZRANB2-DT	ENSG00000203811	H3C14	1	149812258	149812780	cis
0	4.2749e-304	rs6673673	1	65546924	-	ENSG00000184155	OR10J5	1	159504867	159505797	cis
0	4.2749e-304	rs6673673	1	65546924	-	ENSG00000264358	MIR3122	1	212250954	212251027	cis
0	4.2749e-304	rs6673673	1	65546924	-	ENSG00000142224	IL19	1	207007693	207016326	cis
0	4.2749e-304	rs6673673	1	65546924	-	ENSG00000215834	FMO9P	1	166573152	166594473	cis
0	4.2749e-304	rs6673673	1	65546924	-	ENSG00000197587	DMBX1	1	46972670	46981888	cis
0	4.2749e-304	rs6673673	1	65546924	-	ENSG00000151418	ATP6V1G3	1	198492351	198510075	cis
0	4.2749e-304	rs6670762	1	185489752	ENSG00000279401	ENSG00000186226	LCE1E	1	152758732	152760901	cis
0	4.2749e-304	rs6669795	1	1450947	ATAD3A	ENSG00000283876	MIR4260	1	209796788	209796855	cis
0	4.2749e-304	rs6669795	1	1450947	ATAD3A	ENSG00000237413	MGC27382	1	78695282	78835147	cis
0	4.2749e-304	rs6668478	1	245341153	KIF26B	ENSG00000186086	NBPF6	1	108992964	109014541	cis
0	4.2749e-304	rs6668462	1	22655757	-	ENSG00000142789	CELA3A	1	22328149	22339035	cis
0	4.2749e-304	rs6668462	1	22655757	-	ENSG00000188984	AADACL3	1	12776112	12788727	cis
0	4.2749e-304	rs6667273	1	199145557	LINC02789	ENSG00000186226	LCE1E	1	152758732	152760901	cis
0	4.2749e-304	rs6665129	1	228140460	-	ENSG00000163206	SMCP	1	152850797	152857523	cis
0	4.2749e-304	rs6665129	1	228140460	-	ENSG00000236253	SLC25A3P1	1	53904042	53905693	cis
0	4.2749e-304	rs6665129	1	228140460	-	ENSG00000284662	OR4F16	1	367658	368597	cis
0	4.2749e-304	rs6665129	1	228140460	-	ENSG00000196184	OR10J1	1	159367254	159410753	cis
0	4.2749e-304	rs6665129	1	228140460	-	ENSG00000069812	HES2	1	6475293	6479979	cis
0	4.2749e-304	rs6664794	1	53234874	ZYG11B	ENSG00000203740	NTMT2	1	170115099	170138007	cis
0	4.2749e-304	rs6664794	1	53234874	ZYG11B	ENSG00000199059	MIR135B	1	205417429	205417526	cis
0	4.2749e-304	rs6664062	1	208855395	-	ENSG00000142789	CELA3A	1	22328149	22339035	cis
0	4.2749e-304	rs6664062	1	208855395	-	ENSG00000188984	AADACL3	1	12776112	12788727	cis
0	4.2749e-304	rs6663957	1	34437596	CSMD2	ENSG00000283876	MIR4260	1	209796788	209796855	cis
0	4.2749e-304	rs6663957	1	34437596	CSMD2	ENSG00000237413	MGC27382	1	78695282	78835147	cis
0	4.2749e-304	rs6663324	1	204946764	NFASC	ENSG00000142789	CELA3A	1	22328149	22339035	cis
0	4.2749e-304	rs6663324	1	204946764	NFASC	ENSG00000188984	AADACL3	1	12776112	12788727	cis
0	4.2749e-304	rs6662401	1	168553057	-	ENSG00000203811	H3C14	1	149812258	149812780	cis
0	4.2749e-304	rs6661946	1	236723108	HEATR1	ENSG00000207974	MIR557	1	168344761	168344859	cis
0	4.2749e-304	rs6661946	1	236723108	HEATR1	ENSG00000207776	MIR551A	1	3477259	3477354	cis
0	4.2749e-304	rs6661946	1	236723108	HEATR1	ENSG00000185966	LCE3E	1	152538129	152539256	cis
0	4.2749e-304	rs6661946	1	236723108	HEATR1	ENSG00000203852	H3C15	1	149812258	149812776	cis
0	4.2749e-304	rs6660206	1	50189321	AGBL4	ENSG00000197241	SLC2A7	1	9063358	9086404	cis
0	4.2749e-304	rs6656226	1	40848821	SMAP2	ENSG00000203811	H3C14	1	149812258	149812780	cis
0	4.2749e-304	rs665606	1	244443403	-	ENSG00000163206	SMCP	1	152850797	152857523	cis
0	4.2749e-304	rs665606	1	244443403	-	ENSG00000236253	SLC25A3P1	1	53904042	53905693	cis
0	4.2749e-304	rs665606	1	244443403	-	ENSG00000284662	OR4F16	1	367658	368597	cis
0	4.2749e-304	rs665606	1	244443403	-	ENSG00000196184	OR10J1	1	159367254	159410753	cis
0	4.2749e-304	rs665606	1	244443403	-	ENSG00000069812	HES2	1	6475293	6479979	cis
0	4.2749e-304	rs659286	1	39658322	MACF1	ENSG00000203740	NTMT2	1	170115099	170138007	cis
0	4.2749e-304	rs659286	1	39658322	MACF1	ENSG00000199059	MIR135B	1	205417429	205417526	cis
0	4.2749e-304	rs6587399	1	248072026	-	ENSG00000283876	MIR4260	1	209796788	209796855	cis
0	4.2749e-304	rs6587399	1	248072026	-	ENSG00000237413	MGC27382	1	78695282	78835147	cis
0	4.2749e-304	rs657816	1	30919030	-	ENSG00000203811	H3C14	1	149812258	149812780	cis
0	4.2749e-304	rs6429457	1	244422816	-	ENSG00000163206	SMCP	1	152850797	152857523	cis
0	4.2749e-304	rs6429457	1	244422816	-	ENSG00000236253	SLC25A3P1	1	53904042	53905693	cis
0	4.2749e-304	rs6429457	1	244422816	-	ENSG00000284662	OR4F16	1	367658	368597	cis
0	4.2749e-304	rs6429457	1	244422816	-	ENSG00000196184	OR10J1	1	159367254	159410753	cis
0	4.2749e-304	rs6429457	1	244422816	-	ENSG00000069812	HES2	1	6475293	6479979	cis
0	4.2749e-304	rs6429105	1	238961620	-	ENSG00000184155	OR10J5	1	159504867	159505797	cis
0	4.2749e-304	rs6429105	1	238961620	-	ENSG00000264358	MIR3122	1	212250954	212251027	cis
0	4.2749e-304	rs6429105	1	238961620	-	ENSG00000142224	IL19	1	207007693	207016326	cis
0	4.2749e-304	rs6429105	1	238961620	-	ENSG00000215834	FMO9P	1	166573152	166594473	cis
0	4.2749e-304	rs6429105	1	238961620	-	ENSG00000197587	DMBX1	1	46972670	46981888	cis
0	4.2749e-304	rs6429105	1	238961620	-	ENSG00000151418	ATP6V1G3	1	198492351	198510075	cis
0	4.2749e-304	rs6428262	1	194683889	-	ENSG00000203811	H3C14	1	149812258	149812780	cis
0	4.2749e-304	rs6426488	1	228174528	-	ENSG00000163206	SMCP	1	152850797	152857523	cis
0	4.2749e-304	rs6426488	1	228174528	-	ENSG00000236253	SLC25A3P1	1	53904042	53905693	cis
0	4.2749e-304	rs6426488	1	228174528	-	ENSG00000284662	OR4F16	1	367658	368597	cis
0	4.2749e-304	rs6426488	1	228174528	-	ENSG00000196184	OR10J1	1	159367254	159410753	cis
0	4.2749e-304	rs6426488	1	228174528	-	ENSG00000069812	HES2	1	6475293	6479979	cis
0	4.2749e-304	rs6426003	1	37430266	GRIK3	ENSG00000186226	LCE1E	1	152758732	152760901	cis
0	4.2749e-304	rs6425730	1	31747393	SNRNP40	ENSG00000142789	CELA3A	1	22328149	22339035	cis
0	4.2749e-304	rs6425730	1	31747393	SNRNP40	ENSG00000188984	AADACL3	1	12776112	12788727	cis
0	4.2749e-304	rs6413453	1	161192316	APOA2	ENSG00000142789	CELA3A	1	22328149	22339035	cis
0	4.2749e-304	rs6413453	1	161192316	APOA2	ENSG00000188984	AADACL3	1	12776112	12788727	cis
0	4.2749e-304	rs628523	1	39624761	MACF1	ENSG00000203740	NTMT2	1	170115099	170138007	cis
0	4.2749e-304	rs628523	1	39624761	MACF1	ENSG00000199059	MIR135B	1	205417429	205417526	cis
0	4.2749e-304	rs622621	1	39651652	MACF1	ENSG00000203740	NTMT2	1	170115099	170138007	cis
0	4.2749e-304	rs622621	1	39651652	MACF1	ENSG00000199059	MIR135B	1	205417429	205417526	cis
0	4.2749e-304	rs61838193	1	223458705	SUSD4	ENSG00000142789	CELA3A	1	22328149	22339035	cis
0	4.2749e-304	rs61838193	1	223458705	SUSD4	ENSG00000188984	AADACL3	1	12776112	12788727	cis
0	4.2749e-304	rs61832550	1	241255299	RGS7	ENSG00000163206	SMCP	1	152850797	152857523	cis
0	4.2749e-304	rs61832550	1	241255299	RGS7	ENSG00000236253	SLC25A3P1	1	53904042	53905693	cis
0	4.2749e-304	rs61832550	1	241255299	RGS7	ENSG00000284662	OR4F16	1	367658	368597	cis
0	4.2749e-304	rs61832550	1	241255299	RGS7	ENSG00000196184	OR10J1	1	159367254	159410753	cis
0	4.2749e-304	rs61832550	1	241255299	RGS7	ENSG00000069812	HES2	1	6475293	6479979	cis
0	4.2749e-304	rs61832515	1	241204998	RGS7	ENSG00000163206	SMCP	1	152850797	152857523	cis
0	4.2749e-304	rs61832515	1	241204998	RGS7	ENSG00000236253	SLC25A3P1	1	53904042	53905693	cis
0	4.2749e-304	rs61832515	1	241204998	RGS7	ENSG00000284662	OR4F16	1	367658	368597	cis
0	4.2749e-304	rs61832515	1	241204998	RGS7	ENSG00000196184	OR10J1	1	159367254	159410753	cis
0	4.2749e-304	rs61832515	1	241204998	RGS7	ENSG00000069812	HES2	1	6475293	6479979	cis
0	4.2749e-304	rs61826168	1	233911364	-	ENSG00000142789	CELA3A	1	22328149	22339035	cis
0	4.2749e-304	rs61826168	1	233911364	-	ENSG00000188984	AADACL3	1	12776112	12788727	cis
0	4.2749e-304	rs61825590	1	241583048	ENSG00000287516	ENSG00000184155	OR10J5	1	159504867	159505797	cis
0	4.2749e-304	rs61825590	1	241583048	ENSG00000287516	ENSG00000264358	MIR3122	1	212250954	212251027	cis
0	4.2749e-304	rs61825590	1	241583048	ENSG00000287516	ENSG00000142224	IL19	1	207007693	207016326	cis
0	4.2749e-304	rs61825590	1	241583048	ENSG00000287516	ENSG00000215834	FMO9P	1	166573152	166594473	cis
0	4.2749e-304	rs61825590	1	241583048	ENSG00000287516	ENSG00000197587	DMBX1	1	46972670	46981888	cis
0	4.2749e-304	rs61825590	1	241583048	ENSG00000287516	ENSG00000151418	ATP6V1G3	1	198492351	198510075	cis
0	4.2749e-304	rs61814243	1	145538871	ITGA10	ENSG00000163206	SMCP	1	152850797	152857523	cis
0	4.2749e-304	rs61814243	1	145538871	ITGA10	ENSG00000236253	SLC25A3P1	1	53904042	53905693	cis
0	4.2749e-304	rs61814243	1	145538871	ITGA10	ENSG00000284662	OR4F16	1	367658	368597	cis
0	4.2749e-304	rs61814243	1	145538871	ITGA10	ENSG00000196184	OR10J1	1	159367254	159410753	cis
0	4.2749e-304	rs61814243	1	145538871	ITGA10	ENSG00000069812	HES2	1	6475293	6479979	cis
0	4.2749e-304	rs61786216	1	98778872	-	ENSG00000142789	CELA3A	1	22328149	22339035	cis
0	4.2749e-304	rs61786216	1	98778872	-	ENSG00000188984	AADACL3	1	12776112	12788727	cis
0	4.2749e-304	rs61782993	1	69156118	ENSG00000285407	ENSG00000207974	MIR557	1	168344761	168344859	cis
0	4.2749e-304	rs61782993	1	69156118	ENSG00000285407	ENSG00000207776	MIR551A	1	3477259	3477354	cis
0	4.2749e-304	rs61782993	1	69156118	ENSG00000285407	ENSG00000185966	LCE3E	1	152538129	152539256	cis
0	4.2749e-304	rs61782993	1	69156118	ENSG00000285407	ENSG00000203852	H3C15	1	149812258	149812776	cis
0	4.2749e-304	rs61775781	1	42396286	HIVEP3	ENSG00000184155	OR10J5	1	159504867	159505797	cis
0	4.2749e-304	rs61775781	1	42396286	HIVEP3	ENSG00000264358	MIR3122	1	212250954	212251027	cis
0	4.2749e-304	rs61775781	1	42396286	HIVEP3	ENSG00000142224	IL19	1	207007693	207016326	cis
0	4.2749e-304	rs61775781	1	42396286	HIVEP3	ENSG00000215834	FMO9P	1	166573152	166594473	cis
0	4.2749e-304	rs61775781	1	42396286	HIVEP3	ENSG00000197587	DMBX1	1	46972670	46981888	cis
0	4.2749e-304	rs61775781	1	42396286	HIVEP3	ENSG00000151418	ATP6V1G3	1	198492351	198510075	cis
0	4.2749e-304	rs61768891	1	85052981	-	ENSG00000203811	H3C14	1	149812258	149812780	cis
0	4.2749e-304	rs61768272	1	44500750	ENSG00000230615	ENSG00000203740	NTMT2	1	170115099	170138007	cis
0	4.2749e-304	rs61768272	1	44500750	ENSG00000230615	ENSG00000199059	MIR135B	1	205417429	205417526	cis
0	4.2749e-304	rs61766111	1	63462375	LINC01739	ENSG00000184155	OR10J5	1	159504867	159505797	cis
0	4.2749e-304	rs61766111	1	63462375	LINC01739	ENSG00000264358	MIR3122	1	212250954	212251027	cis
0	4.2749e-304	rs61766111	1	63462375	LINC01739	ENSG00000142224	IL19	1	207007693	207016326	cis
0	4.2749e-304	rs61766111	1	63462375	LINC01739	ENSG00000215834	FMO9P	1	166573152	166594473	cis
0	4.2749e-304	rs61766111	1	63462375	LINC01739	ENSG00000197587	DMBX1	1	46972670	46981888	cis
0	4.2749e-304	rs61766111	1	63462375	LINC01739	ENSG00000151418	ATP6V1G3	1	198492351	198510075	cis
0	4.2749e-304	rs61765607	1	73681444	-	ENSG00000186226	LCE1E	1	152758732	152760901	cis
0	4.2749e-304	rs61763298	1	5788554	-	ENSG00000163206	SMCP	1	152850797	152857523	cis
0	4.2749e-304	rs61763298	1	5788554	-	ENSG00000236253	SLC25A3P1	1	53904042	53905693	cis
0	4.2749e-304	rs61763298	1	5788554	-	ENSG00000284662	OR4F16	1	367658	368597	cis
0	4.2749e-304	rs61763298	1	5788554	-	ENSG00000196184	OR10J1	1	159367254	159410753	cis
0	4.2749e-304	rs61763298	1	5788554	-	ENSG00000069812	HES2	1	6475293	6479979	cis
0	4.2749e-304	rs61736766	1	178062698	RASAL2-AS1	ENSG00000207974	MIR557	1	168344761	168344859	cis
0	4.2749e-304	rs61736766	1	178062698	RASAL2-AS1	ENSG00000207776	MIR551A	1	3477259	3477354	cis
0	4.2749e-304	rs61736766	1	178062698	RASAL2-AS1	ENSG00000185966	LCE3E	1	152538129	152539256	cis
0	4.2749e-304	rs61736766	1	178062698	RASAL2-AS1	ENSG00000203852	H3C15	1	149812258	149812776	cis
0	4.2749e-304	rs615743	1	59623181	FGGY-DT,LINC01358	ENSG00000116996	ZP4	1	238045676	238054222	cis
0	4.2749e-304	rs6133	1	169565346	SELP	ENSG00000207974	MIR557	1	168344761	168344859	cis
0	4.2749e-304	rs6133	1	169565346	SELP	ENSG00000207776	MIR551A	1	3477259	3477354	cis
0	4.2749e-304	rs6133	1	169565346	SELP	ENSG00000185966	LCE3E	1	152538129	152539256	cis
0	4.2749e-304	rs6133	1	169565346	SELP	ENSG00000203852	H3C15	1	149812258	149812776	cis
0	4.2749e-304	rs611774	1	110644333	LINC01397	ENSG00000186226	LCE1E	1	152758732	152760901	cis
0	4.2749e-304	rs604993	1	39660798	MACF1	ENSG00000203740	NTMT2	1	170115099	170138007	cis
0	4.2749e-304	rs604993	1	39660798	MACF1	ENSG00000199059	MIR135B	1	205417429	205417526	cis
0	4.2749e-304	rs596985	1	64277035	ROR1	ENSG00000163206	SMCP	1	152850797	152857523	cis
0	4.2749e-304	rs596985	1	64277035	ROR1	ENSG00000236253	SLC25A3P1	1	53904042	53905693	cis
0	4.2749e-304	rs596985	1	64277035	ROR1	ENSG00000284662	OR4F16	1	367658	368597	cis
0	4.2749e-304	rs596985	1	64277035	ROR1	ENSG00000196184	OR10J1	1	159367254	159410753	cis
0	4.2749e-304	rs596985	1	64277035	ROR1	ENSG00000069812	HES2	1	6475293	6479979	cis
0	4.2749e-304	rs583614	1	60607633	LINC02778	ENSG00000203740	NTMT2	1	170115099	170138007	cis
0	4.2749e-304	rs583614	1	60607633	LINC02778	ENSG00000199059	MIR135B	1	205417429	205417526	cis
0	4.2749e-304	rs58201914	1	47213629	-	ENSG00000283876	MIR4260	1	209796788	209796855	cis
0	4.2749e-304	rs58201914	1	47213629	-	ENSG00000237413	MGC27382	1	78695282	78835147	cis
0	4.2749e-304	rs574214	1	37335085	GRIK3	ENSG00000186086	NBPF6	1	108992964	109014541	cis
0	4.2749e-304	rs57111749	1	225554702	DNAH14	ENSG00000186226	LCE1E	1	152758732	152760901	cis
0	4.2749e-304	rs563988	1	182474160	RGSL1	ENSG00000186226	LCE1E	1	152758732	152760901	cis
0	4.2749e-304	rs56367069	1	17326767	ATP13A2,ENSG00000226526	ENSG00000186226	LCE1E	1	152758732	152760901	cis
0	4.2749e-304	rs562642	1	244430145	-	ENSG00000163206	SMCP	1	152850797	152857523	cis
0	4.2749e-304	rs562642	1	244430145	-	ENSG00000236253	SLC25A3P1	1	53904042	53905693	cis
0	4.2749e-304	rs562642	1	244430145	-	ENSG00000284662	OR4F16	1	367658	368597	cis
0	4.2749e-304	rs562642	1	244430145	-	ENSG00000196184	OR10J1	1	159367254	159410753	cis
0	4.2749e-304	rs562642	1	244430145	-	ENSG00000069812	HES2	1	6475293	6479979	cis
0	4.2749e-304	rs56107921	1	177655422	ENSG00000227579	ENSG00000116996	ZP4	1	238045676	238054222	cis
0	4.2749e-304	rs56004188	1	27567729	WDTC1	ENSG00000142789	CELA3A	1	22328149	22339035	cis
0	4.2749e-304	rs56004188	1	27567729	WDTC1	ENSG00000188984	AADACL3	1	12776112	12788727	cis
0	4.2749e-304	rs55905375	1	162513969	-	ENSG00000163206	SMCP	1	152850797	152857523	cis
0	4.2749e-304	rs55905375	1	162513969	-	ENSG00000236253	SLC25A3P1	1	53904042	53905693	cis
0	4.2749e-304	rs55905375	1	162513969	-	ENSG00000284662	OR4F16	1	367658	368597	cis
0	4.2749e-304	rs55905375	1	162513969	-	ENSG00000196184	OR10J1	1	159367254	159410753	cis
0	4.2749e-304	rs55905375	1	162513969	-	ENSG00000069812	HES2	1	6475293	6479979	cis
0	4.2749e-304	rs558404	1	43602321	-	ENSG00000203740	NTMT2	1	170115099	170138007	cis
0	4.2749e-304	rs558404	1	43602321	-	ENSG00000199059	MIR135B	1	205417429	205417526	cis
0	4.2749e-304	rs55726178	1	163120238	RGS5	ENSG00000163206	SMCP	1	152850797	152857523	cis
0	4.2749e-304	rs55726178	1	163120238	RGS5	ENSG00000236253	SLC25A3P1	1	53904042	53905693	cis
0	4.2749e-304	rs55726178	1	163120238	RGS5	ENSG00000284662	OR4F16	1	367658	368597	cis
0	4.2749e-304	rs55726178	1	163120238	RGS5	ENSG00000196184	OR10J1	1	159367254	159410753	cis
0	4.2749e-304	rs55726178	1	163120238	RGS5	ENSG00000069812	HES2	1	6475293	6479979	cis
0	4.2749e-304	rs536193	1	39646545	MACF1	ENSG00000203740	NTMT2	1	170115099	170138007	cis
0	4.2749e-304	rs536193	1	39646545	MACF1	ENSG00000199059	MIR135B	1	205417429	205417526	cis
0	4.2749e-304	rs533861	1	34463451	CSMD2	ENSG00000283876	MIR4260	1	209796788	209796855	cis
0	4.2749e-304	rs533861	1	34463451	CSMD2	ENSG00000237413	MGC27382	1	78695282	78835147	cis
0	4.2749e-304	rs524269	1	182646148	RGS8	ENSG00000203811	H3C14	1	149812258	149812780	cis
0	4.2749e-304	rs523218	1	201746239	- V1,IPO9-AS1	ENSG00000203811	H3C14	1	149812258	149812780	cis
0	4.2749e-304	rs520720	1	238050136	ZP4,ENSG00000237250	ENSG00000184155	OR10J5	1	159504867	159505797	cis
0	4.2749e-304	rs520720	1	238050136	ZP4,ENSG00000237250	ENSG00000264358	MIR3122	1	212250954	212251027	cis
0	4.2749e-304	rs520720	1	238050136	ZP4,ENSG00000237250	ENSG00000142224	IL19	1	207007693	207016326	cis
0	4.2749e-304	rs520720	1	238050136	ZP4,ENSG00000237250	ENSG00000215834	FMO9P	1	166573152	166594473	cis
0	4.2749e-304	rs520720	1	238050136	ZP4,ENSG00000237250	ENSG00000197587	DMBX1	1	46972670	46981888	cis
0	4.2749e-304	rs520720	1	238050136	ZP4,ENSG00000237250	ENSG00000151418	ATP6V1G3	1	198492351	198510075	cis
0	4.2749e-304	rs520226	1	34456109	CSMD2	ENSG00000283876	MIR4260	1	209796788	209796855	cis
0	4.2749e-304	rs520226	1	34456109	CSMD2	ENSG00000237413	MGC27382	1	78695282	78835147	cis
0	4.2749e-304	rs512719	1	108020853	NTNG1	ENSG00000207974	MIR557	1	168344761	168344859	cis
0	4.2749e-304	rs512719	1	108020853	NTNG1	ENSG00000207776	MIR551A	1	3477259	3477354	cis
0	4.2749e-304	rs512719	1	108020853	NTNG1	ENSG00000185966	LCE3E	1	152538129	152539256	cis
0	4.2749e-304	rs512719	1	108020853	NTNG1	ENSG00000203852	H3C15	1	149812258	149812776	cis
0	4.2749e-304	rs505292	1	70997152	CHORDC1P5	ENSG00000203740	NTMT2	1	170115099	170138007	cis
0	4.2749e-304	rs505292	1	70997152	CHORDC1P5	ENSG00000199059	MIR135B	1	205417429	205417526	cis
0	4.2749e-304	rs5000688	1	105286219	-	ENSG00000186226	LCE1E	1	152758732	152760901	cis
0	4.2749e-304	rs496114	1	87327273	-	ENSG00000186226	LCE1E	1	152758732	152760901	cis
0	4.2749e-304	rs4908473	1	7731730	CAMTA1	ENSG00000142789	CELA3A	1	22328149	22339035	cis
0	4.2749e-304	rs4908473	1	7731730	CAMTA1	ENSG00000188984	AADACL3	1	12776112	12788727	cis
0	4.2749e-304	rs4839391	1	110993990	PROK1	ENSG00000186226	LCE1E	1	152758732	152760901	cis
0	4.2749e-304	rs4839136	1	110650174	LINC01397	ENSG00000186226	LCE1E	1	152758732	152760901	cis
0	4.2749e-304	rs474895	1	244158822	LINC02774	ENSG00000283876	MIR4260	1	209796788	209796855	cis
0	4.2749e-304	rs474895	1	244158822	LINC02774	ENSG00000237413	MGC27382	1	78695282	78835147	cis
0	4.2749e-304	rs472310	1	39599614	MACF1	ENSG00000203740	NTMT2	1	170115099	170138007	cis
0	4.2749e-304	rs472310	1	39599614	MACF1	ENSG00000199059	MIR135B	1	205417429	205417526	cis
0	4.2749e-304	rs4661142	1	157348712	-	ENSG00000207974	MIR557	1	168344761	168344859	cis
0	4.2749e-304	rs4661142	1	157348712	-	ENSG00000207776	MIR551A	1	3477259	3477354	cis
0	4.2749e-304	rs4661142	1	157348712	-	ENSG00000185966	LCE3E	1	152538129	152539256	cis
0	4.2749e-304	rs4661142	1	157348712	-	ENSG00000203852	H3C15	1	149812258	149812776	cis
0	4.2749e-304	rs4659413	1	26547375	ZPLD2P	ENSG00000163206	SMCP	1	152850797	152857523	cis
0	4.2749e-304	rs4659413	1	26547375	ZPLD2P	ENSG00000236253	SLC25A3P1	1	53904042	53905693	cis
0	4.2749e-304	rs4659413	1	26547375	ZPLD2P	ENSG00000284662	OR4F16	1	367658	368597	cis
0	4.2749e-304	rs4659413	1	26547375	ZPLD2P	ENSG00000196184	OR10J1	1	159367254	159410753	cis
0	4.2749e-304	rs4659413	1	26547375	ZPLD2P	ENSG00000069812	HES2	1	6475293	6479979	cis
0	4.2749e-304	rs4658083	1	91122149	-	ENSG00000203740	NTMT2	1	170115099	170138007	cis
0	4.2749e-304	rs4658083	1	91122149	-	ENSG00000199059	MIR135B	1	205417429	205417526	cis
0	4.2749e-304	rs4657327	1	164071162	-	ENSG00000203740	NTMT2	1	170115099	170138007	cis
0	4.2749e-304	rs4657327	1	164071162	-	ENSG00000199059	MIR135B	1	205417429	205417526	cis
0	4.2749e-304	rs4656258	1	160408563	-	ENSG00000186086	NBPF6	1	108992964	109014541	cis
0	4.2749e-304	rs4652536	1	180849639	XPR1	ENSG00000207974	MIR557	1	168344761	168344859	cis
0	4.2749e-304	rs4652536	1	180849639	XPR1	ENSG00000207776	MIR551A	1	3477259	3477354	cis
0	4.2749e-304	rs4652536	1	180849639	XPR1	ENSG00000185966	LCE3E	1	152538129	152539256	cis
0	4.2749e-304	rs4652536	1	180849639	XPR1	ENSG00000203852	H3C15	1	149812258	149812776	cis
0	4.2749e-304	rs4650701	1	186704555	-	ENSG00000207974	MIR557	1	168344761	168344859	cis
0	4.2749e-304	rs4650701	1	186704555	-	ENSG00000207776	MIR551A	1	3477259	3477354	cis
0	4.2749e-304	rs4650701	1	186704555	-	ENSG00000185966	LCE3E	1	152538129	152539256	cis
0	4.2749e-304	rs4650701	1	186704555	-	ENSG00000203852	H3C15	1	149812258	149812776	cis
0	4.2749e-304	rs4649410	1	232972001	-	ENSG00000203740	NTMT2	1	170115099	170138007	cis
0	4.2749e-304	rs4649410	1	232972001	-	ENSG00000199059	MIR135B	1	205417429	205417526	cis
0	4.2749e-304	rs4623775	1	234139581	SLC35F3	ENSG00000184155	OR10J5	1	159504867	159505797	cis
0	4.2749e-304	rs4623775	1	234139581	SLC35F3	ENSG00000264358	MIR3122	1	212250954	212251027	cis
0	4.2749e-304	rs4623775	1	234139581	SLC35F3	ENSG00000142224	IL19	1	207007693	207016326	cis
0	4.2749e-304	rs4623775	1	234139581	SLC35F3	ENSG00000215834	FMO9P	1	166573152	166594473	cis
0	4.2749e-304	rs4623775	1	234139581	SLC35F3	ENSG00000197587	DMBX1	1	46972670	46981888	cis
0	4.2749e-304	rs4623775	1	234139581	SLC35F3	ENSG00000151418	ATP6V1G3	1	198492351	198510075	cis
0	4.2749e-304	rs4610985	1	87520970	HS2ST1,ENSG00000267561	ENSG00000186226	LCE1E	1	152758732	152760901	cis
0	4.2749e-304	rs45505700	1	171301253	FMO4	ENSG00000142789	CELA3A	1	22328149	22339035	cis
0	4.2749e-304	rs45505700	1	171301253	FMO4	ENSG00000188984	AADACL3	1	12776112	12788727	cis
0	4.2749e-304	rs4460614	1	194377156	-	ENSG00000186226	LCE1E	1	152758732	152760901	cis
0	4.2749e-304	rs4456048	1	24392063	MYOM3,ENSG00000225315	ENSG00000163206	SMCP	1	152850797	152857523	cis
0	4.2749e-304	rs4456048	1	24392063	MYOM3,ENSG00000225315	ENSG00000236253	SLC25A3P1	1	53904042	53905693	cis
0	4.2749e-304	rs4456048	1	24392063	MYOM3,ENSG00000225315	ENSG00000284662	OR4F16	1	367658	368597	cis
0	4.2749e-304	rs4456048	1	24392063	MYOM3,ENSG00000225315	ENSG00000196184	OR10J1	1	159367254	159410753	cis
0	4.2749e-304	rs4456048	1	24392063	MYOM3,ENSG00000225315	ENSG00000069812	HES2	1	6475293	6479979	cis
0	4.2749e-304	rs4408174	1	99946091	LINC01708	ENSG00000203811	H3C14	1	149812258	149812780	cis
0	4.2749e-304	rs4406706	1	212780471	ATF3	ENSG00000203811	H3C14	1	149812258	149812780	cis
0	4.2749e-304	rs4399162	1	190201724	BRINP3	ENSG00000185888	PRSS38	1	228003385	228034171	cis
0	4.2749e-304	rs4384176	1	73670808	-	ENSG00000185888	PRSS38	1	228003385	228034171	cis
0	4.2749e-304	rs4345763	1	153253740	-	ENSG00000197241	SLC2A7	1	9063358	9086404	cis
0	4.2749e-304	rs4233338	1	87477786	HS2ST1,ENSG00000267561	ENSG00000186226	LCE1E	1	152758732	152760901	cis
0	4.2749e-304	rs4141743	1	198807259	MIR181A1HG	ENSG00000203811	H3C14	1	149812258	149812780	cis
0	4.2749e-304	rs41305717	1	232945837	-	ENSG00000163206	SMCP	1	152850797	152857523	cis
0	4.2749e-304	rs41305717	1	232945837	-	ENSG00000236253	SLC25A3P1	1	53904042	53905693	cis
0	4.2749e-304	rs41305717	1	232945837	-	ENSG00000284662	OR4F16	1	367658	368597	cis
0	4.2749e-304	rs41305717	1	232945837	-	ENSG00000196184	OR10J1	1	159367254	159410753	cis
0	4.2749e-304	rs41305717	1	232945837	-	ENSG00000069812	HES2	1	6475293	6479979	cis
0	4.2749e-304	rs41304141	1	225519116	DNAH14	ENSG00000203811	H3C14	1	149812258	149812780	cis
0	4.2749e-304	rs41300322	1	62594395	PATJ	ENSG00000203811	H3C14	1	149812258	149812780	cis
0	4.2749e-304	rs41294522	1	53134650	SHISAL2A	ENSG00000283876	MIR4260	1	209796788	209796855	cis
0	4.2749e-304	rs41294522	1	53134650	SHISAL2A	ENSG00000237413	MGC27382	1	78695282	78835147	cis
0	4.2749e-304	rs41291508	1	76198990	ACADM	ENSG00000207974	MIR557	1	168344761	168344859	cis
0	4.2749e-304	rs41291508	1	76198990	ACADM	ENSG00000207776	MIR551A	1	3477259	3477354	cis
0	4.2749e-304	rs41291508	1	76198990	ACADM	ENSG00000185966	LCE3E	1	152538129	152539256	cis
0	4.2749e-304	rs41291508	1	76198990	ACADM	ENSG00000203852	H3C15	1	149812258	149812776	cis
0	4.2749e-304	rs41281396	1	111824309	CHIAP2,CHIAP2	ENSG00000186226	LCE1E	1	152758732	152760901	cis
0	4.2749e-304	rs41277168	1	207220031	PFKFB2,YOD1	ENSG00000186226	LCE1E	1	152758732	152760901	cis
0	4.2749e-304	rs41270817	1	39816612	MACF1	ENSG00000163206	SMCP	1	152850797	152857523	cis
0	4.2749e-304	rs41270817	1	39816612	MACF1	ENSG00000236253	SLC25A3P1	1	53904042	53905693	cis
0	4.2749e-304	rs41270817	1	39816612	MACF1	ENSG00000284662	OR4F16	1	367658	368597	cis
0	4.2749e-304	rs41270817	1	39816612	MACF1	ENSG00000196184	OR10J1	1	159367254	159410753	cis
0	4.2749e-304	rs41270817	1	39816612	MACF1	ENSG00000069812	HES2	1	6475293	6479979	cis
0	4.2749e-304	rs41270795	1	39670831	MACF1	ENSG00000184155	OR10J5	1	159504867	159505797	cis
0	4.2749e-304	rs41270795	1	39670831	MACF1	ENSG00000264358	MIR3122	1	212250954	212251027	cis
0	4.2749e-304	rs41270795	1	39670831	MACF1	ENSG00000142224	IL19	1	207007693	207016326	cis
0	4.2749e-304	rs41270795	1	39670831	MACF1	ENSG00000215834	FMO9P	1	166573152	166594473	cis
0	4.2749e-304	rs41270795	1	39670831	MACF1	ENSG00000197587	DMBX1	1	46972670	46981888	cis
0	4.2749e-304	rs41270795	1	39670831	MACF1	ENSG00000151418	ATP6V1G3	1	198492351	198510075	cis
0	4.2749e-304	rs41267624	1	180054955	CEP350	ENSG00000163206	SMCP	1	152850797	152857523	cis
0	4.2749e-304	rs41267624	1	180054955	CEP350	ENSG00000236253	SLC25A3P1	1	53904042	53905693	cis
0	4.2749e-304	rs41267624	1	180054955	CEP350	ENSG00000284662	OR4F16	1	367658	368597	cis
0	4.2749e-304	rs41267624	1	180054955	CEP350	ENSG00000196184	OR10J1	1	159367254	159410753	cis
0	4.2749e-304	rs41267624	1	180054955	CEP350	ENSG00000069812	HES2	1	6475293	6479979	cis
0	4.2749e-304	rs41264911	1	155145392	KRTCAP2,ENSG00000273088	ENSG00000142789	CELA3A	1	22328149	22339035	cis
0	4.2749e-304	rs41264911	1	155145392	KRTCAP2,ENSG00000273088	ENSG00000188984	AADACL3	1	12776112	12788727	cis
0	4.2749e-304	rs41264827	1	159827747	VSIG8,ENSG00000256029,ENSG00000272668	ENSG00000207974	MIR557	1	168344761	168344859	cis
0	4.2749e-304	rs41264827	1	159827747	VSIG8,ENSG00000256029,ENSG00000272668	ENSG00000207776	MIR551A	1	3477259	3477354	cis
0	4.2749e-304	rs41264827	1	159827747	VSIG8,ENSG00000256029,ENSG00000272668	ENSG00000185966	LCE3E	1	152538129	152539256	cis
0	4.2749e-304	rs41264827	1	159827747	VSIG8,ENSG00000256029,ENSG00000272668	ENSG00000203852	H3C15	1	149812258	149812776	cis
0	4.2749e-304	rs4078312	1	29815645	ENSG00000225011	ENSG00000163206	SMCP	1	152850797	152857523	cis
0	4.2749e-304	rs4078312	1	29815645	ENSG00000225011	ENSG00000236253	SLC25A3P1	1	53904042	53905693	cis
0	4.2749e-304	rs4078312	1	29815645	ENSG00000225011	ENSG00000284662	OR4F16	1	367658	368597	cis
0	4.2749e-304	rs4078312	1	29815645	ENSG00000225011	ENSG00000196184	OR10J1	1	159367254	159410753	cis
0	4.2749e-304	rs4078312	1	29815645	ENSG00000225011	ENSG00000069812	HES2	1	6475293	6479979	cis
0	4.2749e-304	rs4077631	1	161360435	-	ENSG00000163206	SMCP	1	152850797	152857523	cis
0	4.2749e-304	rs4077631	1	161360435	-	ENSG00000236253	SLC25A3P1	1	53904042	53905693	cis
0	4.2749e-304	rs4077631	1	161360435	-	ENSG00000284662	OR4F16	1	367658	368597	cis
0	4.2749e-304	rs4077631	1	161360435	-	ENSG00000196184	OR10J1	1	159367254	159410753	cis
0	4.2749e-304	rs4077631	1	161360435	-	ENSG00000069812	HES2	1	6475293	6479979	cis
0	4.2749e-304	rs3896439	1	4668670	-	ENSG00000184155	OR10J5	1	159504867	159505797	cis
0	4.2749e-304	rs3896439	1	4668670	-	ENSG00000264358	MIR3122	1	212250954	212251027	cis
0	4.2749e-304	rs3896439	1	4668670	-	ENSG00000142224	IL19	1	207007693	207016326	cis
0	4.2749e-304	rs3896439	1	4668670	-	ENSG00000215834	FMO9P	1	166573152	166594473	cis
0	4.2749e-304	rs3896439	1	4668670	-	ENSG00000197587	DMBX1	1	46972670	46981888	cis
0	4.2749e-304	rs3896439	1	4668670	-	ENSG00000151418	ATP6V1G3	1	198492351	198510075	cis
0	4.2749e-304	rs3862182	1	247719377	GCSAML	ENSG00000186226	LCE1E	1	152758732	152760901	cis
0	4.2749e-304	rs3856250	1	41374443	-	ENSG00000185888	PRSS38	1	228003385	228034171	cis
0	4.2749e-304	rs3849295	1	230676042	ENSG00000282564	ENSG00000185888	PRSS38	1	228003385	228034171	cis
0	4.2749e-304	rs3820260	1	181638511	CAC - 1E	ENSG00000283876	MIR4260	1	209796788	209796855	cis
0	4.2749e-304	rs3820260	1	181638511	CAC - 1E	ENSG00000237413	MGC27382	1	78695282	78835147	cis
0	4.2749e-304	rs3820252	1	4784556	AJAP1	ENSG00000185888	PRSS38	1	228003385	228034171	cis
0	4.2749e-304	rs381115	1	153099345	-	ENSG00000203811	H3C14	1	149812258	149812780	cis
0	4.2749e-304	rs3795433	1	31413972	PUM1	ENSG00000184155	OR10J5	1	159504867	159505797	cis
0	4.2749e-304	rs3795433	1	31413972	PUM1	ENSG00000264358	MIR3122	1	212250954	212251027	cis
0	4.2749e-304	rs3795433	1	31413972	PUM1	ENSG00000142224	IL19	1	207007693	207016326	cis
0	4.2749e-304	rs3795433	1	31413972	PUM1	ENSG00000215834	FMO9P	1	166573152	166594473	cis
0	4.2749e-304	rs3795433	1	31413972	PUM1	ENSG00000197587	DMBX1	1	46972670	46981888	cis
0	4.2749e-304	rs3795433	1	31413972	PUM1	ENSG00000151418	ATP6V1G3	1	198492351	198510075	cis
0	4.2749e-304	rs3766637	1	178848223	RALGPS2	ENSG00000203740	NTMT2	1	170115099	170138007	cis
0	4.2749e-304	rs3766637	1	178848223	RALGPS2	ENSG00000199059	MIR135B	1	205417429	205417526	cis
0	4.2749e-304	rs3766415	1	55183132	TTC4,MROH7-TTC4	ENSG00000163206	SMCP	1	152850797	152857523	cis
0	4.2749e-304	rs3766415	1	55183132	TTC4,MROH7-TTC4	ENSG00000236253	SLC25A3P1	1	53904042	53905693	cis
0	4.2749e-304	rs3766415	1	55183132	TTC4,MROH7-TTC4	ENSG00000284662	OR4F16	1	367658	368597	cis
0	4.2749e-304	rs3766415	1	55183132	TTC4,MROH7-TTC4	ENSG00000196184	OR10J1	1	159367254	159410753	cis
0	4.2749e-304	rs3766415	1	55183132	TTC4,MROH7-TTC4	ENSG00000069812	HES2	1	6475293	6479979	cis
0	4.2749e-304	rs3766022	1	87808352	LMO4	ENSG00000163206	SMCP	1	152850797	152857523	cis
0	4.2749e-304	rs3766022	1	87808352	LMO4	ENSG00000236253	SLC25A3P1	1	53904042	53905693	cis
0	4.2749e-304	rs3766022	1	87808352	LMO4	ENSG00000284662	OR4F16	1	367658	368597	cis
0	4.2749e-304	rs3766022	1	87808352	LMO4	ENSG00000196184	OR10J1	1	159367254	159410753	cis
0	4.2749e-304	rs3766022	1	87808352	LMO4	ENSG00000069812	HES2	1	6475293	6479979	cis
0	4.2749e-304	rs3765424	1	37561389	-	ENSG00000207974	MIR557	1	168344761	168344859	cis
0	4.2749e-304	rs3765424	1	37561389	-	ENSG00000207776	MIR551A	1	3477259	3477354	cis
0	4.2749e-304	rs3765424	1	37561389	-	ENSG00000185966	LCE3E	1	152538129	152539256	cis
0	4.2749e-304	rs3765424	1	37561389	-	ENSG00000203852	H3C15	1	149812258	149812776	cis
0	4.2749e-304	rs3748545	1	151259543	ZNF687	ENSG00000203811	H3C14	1	149812258	149812780	cis
0	4.2749e-304	rs3738136	1	20972111	PINK1-AS,PINK1	ENSG00000203811	H3C14	1	149812258	149812780	cis
0	4.2749e-304	rs3737829	1	55203135	TTC4,MROH7-TTC4	ENSG00000163206	SMCP	1	152850797	152857523	cis
0	4.2749e-304	rs3737829	1	55203135	TTC4,MROH7-TTC4	ENSG00000236253	SLC25A3P1	1	53904042	53905693	cis
0	4.2749e-304	rs3737829	1	55203135	TTC4,MROH7-TTC4	ENSG00000284662	OR4F16	1	367658	368597	cis
0	4.2749e-304	rs3737829	1	55203135	TTC4,MROH7-TTC4	ENSG00000196184	OR10J1	1	159367254	159410753	cis
0	4.2749e-304	rs3737829	1	55203135	TTC4,MROH7-TTC4	ENSG00000069812	HES2	1	6475293	6479979	cis
0	4.2749e-304	rs36100277	1	167447321	CD247	ENSG00000203740	NTMT2	1	170115099	170138007	cis
0	4.2749e-304	rs36100277	1	167447321	CD247	ENSG00000199059	MIR135B	1	205417429	205417526	cis
0	4.2749e-304	rs36037136	1	164679976	PBX1	ENSG00000142789	CELA3A	1	22328149	22339035	cis
0	4.2749e-304	rs36037136	1	164679976	PBX1	ENSG00000188984	AADACL3	1	12776112	12788727	cis
0	4.2749e-304	rs35772135	1	189138872	-	ENSG00000207974	MIR557	1	168344761	168344859	cis
0	4.2749e-304	rs35772135	1	189138872	-	ENSG00000207776	MIR551A	1	3477259	3477354	cis
0	4.2749e-304	rs35772135	1	189138872	-	ENSG00000185966	LCE3E	1	152538129	152539256	cis
0	4.2749e-304	rs35772135	1	189138872	-	ENSG00000203852	H3C15	1	149812258	149812776	cis
0	4.2749e-304	rs35677013	1	211815050	NTRAS,ENSG00000228792	ENSG00000283876	MIR4260	1	209796788	209796855	cis
0	4.2749e-304	rs35677013	1	211815050	NTRAS,ENSG00000228792	ENSG00000237413	MGC27382	1	78695282	78835147	cis
0	4.2749e-304	rs35460045	1	152482361	-	ENSG00000186226	LCE1E	1	152758732	152760901	cis
0	4.2749e-304	rs351606	1	4384056	-	ENSG00000184155	OR10J5	1	159504867	159505797	cis
0	4.2749e-304	rs351606	1	4384056	-	ENSG00000264358	MIR3122	1	212250954	212251027	cis
0	4.2749e-304	rs351606	1	4384056	-	ENSG00000142224	IL19	1	207007693	207016326	cis
0	4.2749e-304	rs351606	1	4384056	-	ENSG00000215834	FMO9P	1	166573152	166594473	cis
0	4.2749e-304	rs351606	1	4384056	-	ENSG00000197587	DMBX1	1	46972670	46981888	cis
0	4.2749e-304	rs351606	1	4384056	-	ENSG00000151418	ATP6V1G3	1	198492351	198510075	cis
0	4.2749e-304	rs35070935	1	205272918	NUAK2	ENSG00000184155	OR10J5	1	159504867	159505797	cis
0	4.2749e-304	rs35070935	1	205272918	NUAK2	ENSG00000264358	MIR3122	1	212250954	212251027	cis
0	4.2749e-304	rs35070935	1	205272918	NUAK2	ENSG00000142224	IL19	1	207007693	207016326	cis
0	4.2749e-304	rs35070935	1	205272918	NUAK2	ENSG00000215834	FMO9P	1	166573152	166594473	cis
0	4.2749e-304	rs35070935	1	205272918	NUAK2	ENSG00000197587	DMBX1	1	46972670	46981888	cis
0	4.2749e-304	rs35070935	1	205272918	NUAK2	ENSG00000151418	ATP6V1G3	1	198492351	198510075	cis
0	4.2749e-304	rs35018049	1	7071596	CAMTA1,ENSG00000237365	ENSG00000207974	MIR557	1	168344761	168344859	cis
0	4.2749e-304	rs35018049	1	7071596	CAMTA1,ENSG00000237365	ENSG00000207776	MIR551A	1	3477259	3477354	cis
0	4.2749e-304	rs35018049	1	7071596	CAMTA1,ENSG00000237365	ENSG00000185966	LCE3E	1	152538129	152539256	cis
0	4.2749e-304	rs35018049	1	7071596	CAMTA1,ENSG00000237365	ENSG00000203852	H3C15	1	149812258	149812776	cis
0	4.2749e-304	rs34839625	1	167399434	CD247	ENSG00000283876	MIR4260	1	209796788	209796855	cis
0	4.2749e-304	rs34839625	1	167399434	CD247	ENSG00000237413	MGC27382	1	78695282	78835147	cis
0	4.2749e-304	rs34796243	1	200631884	DDX59	ENSG00000207974	MIR557	1	168344761	168344859	cis
0	4.2749e-304	rs34796243	1	200631884	DDX59	ENSG00000207776	MIR551A	1	3477259	3477354	cis
0	4.2749e-304	rs34796243	1	200631884	DDX59	ENSG00000185966	LCE3E	1	152538129	152539256	cis
0	4.2749e-304	rs34796243	1	200631884	DDX59	ENSG00000203852	H3C15	1	149812258	149812776	cis
0	4.2749e-304	rs34773620	1	97677905	DPYD,DPYD-AS1	ENSG00000142789	CELA3A	1	22328149	22339035	cis
0	4.2749e-304	rs34773620	1	97677905	DPYD,DPYD-AS1	ENSG00000188984	AADACL3	1	12776112	12788727	cis
0	4.2749e-304	rs34551714	1	57332757	C8A	ENSG00000142789	CELA3A	1	22328149	22339035	cis
0	4.2749e-304	rs34551714	1	57332757	C8A	ENSG00000188984	AADACL3	1	12776112	12788727	cis
0	4.2749e-304	rs34386830	1	41483780	SLFNL1,SLFNL1-AS1	ENSG00000203740	NTMT2	1	170115099	170138007	cis
0	4.2749e-304	rs34386830	1	41483780	SLFNL1,SLFNL1-AS1	ENSG00000199059	MIR135B	1	205417429	205417526	cis
0	4.2749e-304	rs34384830	1	3091966	PRDM16	ENSG00000142789	CELA3A	1	22328149	22339035	cis
0	4.2749e-304	rs34384830	1	3091966	PRDM16	ENSG00000188984	AADACL3	1	12776112	12788727	cis
0	4.2749e-304	rs34167070	1	187229189	LINC01036	ENSG00000203740	NTMT2	1	170115099	170138007	cis
0	4.2749e-304	rs34167070	1	187229189	LINC01036	ENSG00000199059	MIR135B	1	205417429	205417526	cis
0	4.2749e-304	rs34047108	1	57333312	C8A	ENSG00000283876	MIR4260	1	209796788	209796855	cis
0	4.2749e-304	rs34047108	1	57333312	C8A	ENSG00000237413	MGC27382	1	78695282	78835147	cis
0	4.2749e-304	rs339597	1	194914012	-	ENSG00000163206	SMCP	1	152850797	152857523	cis
0	4.2749e-304	rs339597	1	194914012	-	ENSG00000236253	SLC25A3P1	1	53904042	53905693	cis
0	4.2749e-304	rs339597	1	194914012	-	ENSG00000284662	OR4F16	1	367658	368597	cis
0	4.2749e-304	rs339597	1	194914012	-	ENSG00000196184	OR10J1	1	159367254	159410753	cis
0	4.2749e-304	rs339597	1	194914012	-	ENSG00000069812	HES2	1	6475293	6479979	cis
0	4.2749e-304	rs320050	1	49174405	AGBL4	ENSG00000186226	LCE1E	1	152758732	152760901	cis
0	4.2749e-304	rs319486	1	118283890	-	ENSG00000184155	OR10J5	1	159504867	159505797	cis
0	4.2749e-304	rs319486	1	118283890	-	ENSG00000264358	MIR3122	1	212250954	212251027	cis
0	4.2749e-304	rs319486	1	118283890	-	ENSG00000142224	IL19	1	207007693	207016326	cis
0	4.2749e-304	rs319486	1	118283890	-	ENSG00000215834	FMO9P	1	166573152	166594473	cis
0	4.2749e-304	rs319486	1	118283890	-	ENSG00000197587	DMBX1	1	46972670	46981888	cis
0	4.2749e-304	rs319486	1	118283890	-	ENSG00000151418	ATP6V1G3	1	198492351	198510075	cis
0	4.2749e-304	rs3176874	1	101199886	VCAM1	ENSG00000185888	PRSS38	1	228003385	228034171	cis
0	4.2749e-304	rs3138158	1	6520312	ESPN	ENSG00000182898	TCHHL1	1	152056616	152061540	cis
0	4.2749e-304	rs3125829	1	211405423	-	ENSG00000186226	LCE1E	1	152758732	152760901	cis
0	4.2749e-304	rs3121897	1	39771661	MACF1	ENSG00000203740	NTMT2	1	170115099	170138007	cis
0	4.2749e-304	rs3121897	1	39771661	MACF1	ENSG00000199059	MIR135B	1	205417429	205417526	cis
0	4.2749e-304	rs3121892	1	39706008	MACF1	ENSG00000203740	NTMT2	1	170115099	170138007	cis
0	4.2749e-304	rs3121892	1	39706008	MACF1	ENSG00000199059	MIR135B	1	205417429	205417526	cis
0	4.2749e-304	rs3121647	1	208464118	-	ENSG00000184155	OR10J5	1	159504867	159505797	cis
0	4.2749e-304	rs3121647	1	208464118	-	ENSG00000264358	MIR3122	1	212250954	212251027	cis
0	4.2749e-304	rs3121647	1	208464118	-	ENSG00000142224	IL19	1	207007693	207016326	cis
0	4.2749e-304	rs3121647	1	208464118	-	ENSG00000215834	FMO9P	1	166573152	166594473	cis
0	4.2749e-304	rs3121647	1	208464118	-	ENSG00000197587	DMBX1	1	46972670	46981888	cis
0	4.2749e-304	rs3121647	1	208464118	-	ENSG00000151418	ATP6V1G3	1	198492351	198510075	cis
0	4.2749e-304	rs3120803	1	44386615	ST3GAL3,ENSG00000284989	ENSG00000203811	H3C14	1	149812258	149812780	cis
0	4.2749e-304	rs3120279	1	39705998	MACF1	ENSG00000203740	NTMT2	1	170115099	170138007	cis
0	4.2749e-304	rs3120279	1	39705998	MACF1	ENSG00000199059	MIR135B	1	205417429	205417526	cis
0	4.2749e-304	rs3012194	1	192047263	-	ENSG00000185888	PRSS38	1	228003385	228034171	cis
0	4.2749e-304	rs3007738	1	241720543	KMO	ENSG00000203740	NTMT2	1	170115099	170138007	cis
0	4.2749e-304	rs3007738	1	241720543	KMO	ENSG00000199059	MIR135B	1	205417429	205417526	cis
0	4.2749e-304	rs2995513	1	39894811	MACF1	ENSG00000203740	NTMT2	1	170115099	170138007	cis
0	4.2749e-304	rs2995513	1	39894811	MACF1	ENSG00000199059	MIR135B	1	205417429	205417526	cis
0	4.2749e-304	rs2985125	1	17004186	-	ENSG00000207974	MIR557	1	168344761	168344859	cis
0	4.2749e-304	rs2985125	1	17004186	-	ENSG00000207776	MIR551A	1	3477259	3477354	cis
0	4.2749e-304	rs2985125	1	17004186	-	ENSG00000185966	LCE3E	1	152538129	152539256	cis
0	4.2749e-304	rs2985125	1	17004186	-	ENSG00000203852	H3C15	1	149812258	149812776	cis
0	4.2749e-304	rs2982479	1	167484888	CD247	ENSG00000185888	PRSS38	1	228003385	228034171	cis
0	4.2749e-304	rs2945133	1	85091557	-	ENSG00000196242	OR2C3	1	247693433	247697141	cis
0	4.2749e-304	rs2891285	1	187522674	LINC01036	ENSG00000185888	PRSS38	1	228003385	228034171	cis
0	4.2749e-304	rs2889753	1	31871407	-	ENSG00000142789	CELA3A	1	22328149	22339035	cis
0	4.2749e-304	rs2889753	1	31871407	-	ENSG00000188984	AADACL3	1	12776112	12788727	cis
0	4.2749e-304	rs2884876	1	119153514	-	ENSG00000203811	H3C14	1	149812258	149812780	cis
0	4.2749e-304	rs2861917	1	177094784	ASTN1	ENSG00000184155	OR10J5	1	159504867	159505797	cis
0	4.2749e-304	rs2861917	1	177094784	ASTN1	ENSG00000264358	MIR3122	1	212250954	212251027	cis
0	4.2749e-304	rs2861917	1	177094784	ASTN1	ENSG00000142224	IL19	1	207007693	207016326	cis
0	4.2749e-304	rs2861917	1	177094784	ASTN1	ENSG00000215834	FMO9P	1	166573152	166594473	cis
0	4.2749e-304	rs2861917	1	177094784	ASTN1	ENSG00000197587	DMBX1	1	46972670	46981888	cis
0	4.2749e-304	rs2861917	1	177094784	ASTN1	ENSG00000151418	ATP6V1G3	1	198492351	198510075	cis
0	4.2749e-304	rs284289	1	10763815	CASZ1	ENSG00000186226	LCE1E	1	152758732	152760901	cis
0	4.2749e-304	rs284266	1	10657467	PEX14	ENSG00000283876	MIR4260	1	209796788	209796855	cis
0	4.2749e-304	rs284266	1	10657467	PEX14	ENSG00000237413	MGC27382	1	78695282	78835147	cis
0	4.2749e-304	rs2842020	1	163027520	-	ENSG00000207974	MIR557	1	168344761	168344859	cis
0	4.2749e-304	rs2842020	1	163027520	-	ENSG00000207776	MIR551A	1	3477259	3477354	cis
0	4.2749e-304	rs2842020	1	163027520	-	ENSG00000185966	LCE3E	1	152538129	152539256	cis
0	4.2749e-304	rs2842020	1	163027520	-	ENSG00000203852	H3C15	1	149812258	149812776	cis
0	4.2749e-304	rs28359647	1	230904935	CAPN9,ENSG00000244137	ENSG00000185888	PRSS38	1	228003385	228034171	cis
0	4.2749e-304	rs2821398	1	164392501	-	ENSG00000203740	NTMT2	1	170115099	170138007	cis
0	4.2749e-304	rs2821398	1	164392501	-	ENSG00000199059	MIR135B	1	205417429	205417526	cis
0	4.2749e-304	rs2820716	1	215899617	USH2A	ENSG00000203811	H3C14	1	149812258	149812780	cis
0	4.2749e-304	rs2820455	1	219596070	LYPLAL1-AS1	ENSG00000232265	LINC02805	1	146093156	146093859	cis
0	4.2749e-304	rs2816890	1	90467930	ZNF326	ENSG00000184155	OR10J5	1	159504867	159505797	cis
0	4.2749e-304	rs2816890	1	90467930	ZNF326	ENSG00000264358	MIR3122	1	212250954	212251027	cis
0	4.2749e-304	rs2816890	1	90467930	ZNF326	ENSG00000142224	IL19	1	207007693	207016326	cis
0	4.2749e-304	rs2816890	1	90467930	ZNF326	ENSG00000215834	FMO9P	1	166573152	166594473	cis
0	4.2749e-304	rs2816890	1	90467930	ZNF326	ENSG00000197587	DMBX1	1	46972670	46981888	cis
0	4.2749e-304	rs2816890	1	90467930	ZNF326	ENSG00000151418	ATP6V1G3	1	198492351	198510075	cis
0	4.2749e-304	rs2802791	1	203430997	-	ENSG00000283876	MIR4260	1	209796788	209796855	cis
0	4.2749e-304	rs2802791	1	203430997	-	ENSG00000237413	MGC27382	1	78695282	78835147	cis
0	4.2749e-304	rs2797172	1	116361026	-	ENSG00000203740	NTMT2	1	170115099	170138007	cis
0	4.2749e-304	rs2797172	1	116361026	-	ENSG00000199059	MIR135B	1	205417429	205417526	cis
0	4.2749e-304	rs2791150	1	163452016	-	ENSG00000232265	LINC02805	1	146093156	146093859	cis
0	4.2749e-304	rs2789726	1	216973196	ESRRG	ENSG00000184155	OR10J5	1	159504867	159505797	cis
0	4.2749e-304	rs2789726	1	216973196	ESRRG	ENSG00000264358	MIR3122	1	212250954	212251027	cis
0	4.2749e-304	rs2789726	1	216973196	ESRRG	ENSG00000142224	IL19	1	207007693	207016326	cis
0	4.2749e-304	rs2789726	1	216973196	ESRRG	ENSG00000215834	FMO9P	1	166573152	166594473	cis
0	4.2749e-304	rs2789726	1	216973196	ESRRG	ENSG00000197587	DMBX1	1	46972670	46981888	cis
0	4.2749e-304	rs2789726	1	216973196	ESRRG	ENSG00000151418	ATP6V1G3	1	198492351	198510075	cis
0	4.2749e-304	rs2772239	1	204661401	-	ENSG00000184155	OR10J5	1	159504867	159505797	cis
0	4.2749e-304	rs2772239	1	204661401	-	ENSG00000264358	MIR3122	1	212250954	212251027	cis
0	4.2749e-304	rs2772239	1	204661401	-	ENSG00000142224	IL19	1	207007693	207016326	cis
0	4.2749e-304	rs2772239	1	204661401	-	ENSG00000215834	FMO9P	1	166573152	166594473	cis
0	4.2749e-304	rs2772239	1	204661401	-	ENSG00000197587	DMBX1	1	46972670	46981888	cis
0	4.2749e-304	rs2772239	1	204661401	-	ENSG00000151418	ATP6V1G3	1	198492351	198510075	cis
0	4.2749e-304	rs2770370	1	234829649	ENSG00000230628	ENSG00000186226	LCE1E	1	152758732	152760901	cis
0	4.2749e-304	rs2757502	1	172281341	DNM3	ENSG00000283876	MIR4260	1	209796788	209796855	cis
0	4.2749e-304	rs2757502	1	172281341	DNM3	ENSG00000237413	MGC27382	1	78695282	78835147	cis
0	4.2749e-304	rs2757489	1	172264193	DNM3	ENSG00000283876	MIR4260	1	209796788	209796855	cis
0	4.2749e-304	rs2757489	1	172264193	DNM3	ENSG00000237413	MGC27382	1	78695282	78835147	cis
0	4.2749e-304	rs272822	1	36677585	-	ENSG00000203740	NTMT2	1	170115099	170138007	cis
0	4.2749e-304	rs272822	1	36677585	-	ENSG00000199059	MIR135B	1	205417429	205417526	cis
0	4.2749e-304	rs2661339	1	163018934	-	ENSG00000207974	MIR557	1	168344761	168344859	cis
0	4.2749e-304	rs2661339	1	163018934	-	ENSG00000207776	MIR551A	1	3477259	3477354	cis
0	4.2749e-304	rs2661339	1	163018934	-	ENSG00000185966	LCE3E	1	152538129	152539256	cis
0	4.2749e-304	rs2661339	1	163018934	-	ENSG00000203852	H3C15	1	149812258	149812776	cis
0	4.2749e-304	rs259654	1	238459434	ENSG00000234464	ENSG00000185888	PRSS38	1	228003385	228034171	cis
0	4.2749e-304	rs259359	1	95709039	RWDD3,ENSG00000228852,TLCD4-RWDD3	ENSG00000197241	SLC2A7	1	9063358	9086404	cis
0	4.2749e-304	rs2506985	1	47986452	-	ENSG00000203740	NTMT2	1	170115099	170138007	cis
0	4.2749e-304	rs2506985	1	47986452	-	ENSG00000199059	MIR135B	1	205417429	205417526	cis
0	4.2749e-304	rs2495060	1	14032007	PRDM2	ENSG00000142789	CELA3A	1	22328149	22339035	cis
0	4.2749e-304	rs2495060	1	14032007	PRDM2	ENSG00000188984	AADACL3	1	12776112	12788727	cis
0	4.2749e-304	rs2494427	1	2338569	PEX10	ENSG00000184155	OR10J5	1	159504867	159505797	cis
0	4.2749e-304	rs2494427	1	2338569	PEX10	ENSG00000264358	MIR3122	1	212250954	212251027	cis
0	4.2749e-304	rs2494427	1	2338569	PEX10	ENSG00000142224	IL19	1	207007693	207016326	cis
0	4.2749e-304	rs2494427	1	2338569	PEX10	ENSG00000215834	FMO9P	1	166573152	166594473	cis
0	4.2749e-304	rs2494427	1	2338569	PEX10	ENSG00000197587	DMBX1	1	46972670	46981888	cis
0	4.2749e-304	rs2494427	1	2338569	PEX10	ENSG00000151418	ATP6V1G3	1	198492351	198510075	cis
0	4.2749e-304	rs2494388	1	164372210	-	ENSG00000203740	NTMT2	1	170115099	170138007	cis
0	4.2749e-304	rs2494388	1	164372210	-	ENSG00000199059	MIR135B	1	205417429	205417526	cis
0	4.2749e-304	rs2494302	1	203245214	LINC01353	ENSG00000203811	H3C14	1	149812258	149812780	cis
0	4.2749e-304	rs2487680	1	3377442	ARHGEF16	ENSG00000142789	CELA3A	1	22328149	22339035	cis
0	4.2749e-304	rs2487680	1	3377442	ARHGEF16	ENSG00000188984	AADACL3	1	12776112	12788727	cis
0	4.2749e-304	rs2484762	1	39658979	MACF1	ENSG00000203740	NTMT2	1	170115099	170138007	cis
0	4.2749e-304	rs2484762	1	39658979	MACF1	ENSG00000199059	MIR135B	1	205417429	205417526	cis
0	4.2749e-304	rs2484759	1	39706960	MACF1	ENSG00000203740	NTMT2	1	170115099	170138007	cis
0	4.2749e-304	rs2484759	1	39706960	MACF1	ENSG00000199059	MIR135B	1	205417429	205417526	cis
0	4.2749e-304	rs2477875	1	182433987	RGSL1	ENSG00000186226	LCE1E	1	152758732	152760901	cis
0	4.2749e-304	rs241359	1	229005833	-	ENSG00000203811	H3C14	1	149812258	149812780	cis
0	4.2749e-304	rs2405237	1	57340546	C8A	ENSG00000207974	MIR557	1	168344761	168344859	cis
0	4.2749e-304	rs2405237	1	57340546	C8A	ENSG00000207776	MIR551A	1	3477259	3477354	cis
0	4.2749e-304	rs2405237	1	57340546	C8A	ENSG00000185966	LCE3E	1	152538129	152539256	cis
0	4.2749e-304	rs2405237	1	57340546	C8A	ENSG00000203852	H3C15	1	149812258	149812776	cis
0	4.2749e-304	rs2389394	1	83552647	LINC01362	ENSG00000184155	OR10J5	1	159504867	159505797	cis
0	4.2749e-304	rs2389394	1	83552647	LINC01362	ENSG00000264358	MIR3122	1	212250954	212251027	cis
0	4.2749e-304	rs2389394	1	83552647	LINC01362	ENSG00000142224	IL19	1	207007693	207016326	cis
0	4.2749e-304	rs2389394	1	83552647	LINC01362	ENSG00000215834	FMO9P	1	166573152	166594473	cis
0	4.2749e-304	rs2389394	1	83552647	LINC01362	ENSG00000197587	DMBX1	1	46972670	46981888	cis
0	4.2749e-304	rs2389394	1	83552647	LINC01362	ENSG00000151418	ATP6V1G3	1	198492351	198510075	cis
0	4.2749e-304	rs2375675	1	65553193	-	ENSG00000207974	MIR557	1	168344761	168344859	cis
0	4.2749e-304	rs2375675	1	65553193	-	ENSG00000207776	MIR551A	1	3477259	3477354	cis
0	4.2749e-304	rs2375675	1	65553193	-	ENSG00000185966	LCE3E	1	152538129	152539256	cis
0	4.2749e-304	rs2375675	1	65553193	-	ENSG00000203852	H3C15	1	149812258	149812776	cis
0	4.2749e-304	rs2369527	1	191872334	LINC02770	ENSG00000185888	PRSS38	1	228003385	228034171	cis
0	4.2749e-304	rs2363770	1	202948992	-	ENSG00000186226	LCE1E	1	152758732	152760901	cis
0	4.2749e-304	rs2360627	1	119188329	-	ENSG00000203811	H3C14	1	149812258	149812780	cis
0	4.2749e-304	rs2359908	1	14364575	KAZN	ENSG00000186226	LCE1E	1	152758732	152760901	cis
0	4.2749e-304	rs234683	1	184890756	NIBAN1	ENSG00000232265	LINC02805	1	146093156	146093859	cis
0	4.2749e-304	rs2332429	1	181525755	CAC - 1E	ENSG00000203811	H3C14	1	149812258	149812780	cis
0	4.2749e-304	rs2307492	1	171168545	FMO2,ENSG00000225243,ENSG00000231424	ENSG00000203811	H3C14	1	149812258	149812780	cis
0	4.2749e-304	rs2297813	1	47264724	CYP4B1	ENSG00000203740	NTMT2	1	170115099	170138007	cis
0	4.2749e-304	rs2297813	1	47264724	CYP4B1	ENSG00000199059	MIR135B	1	205417429	205417526	cis
0	4.2749e-304	rs2254542	1	39703114	MACF1,ENSG00000287422	ENSG00000203740	NTMT2	1	170115099	170138007	cis
0	4.2749e-304	rs2254542	1	39703114	MACF1,ENSG00000287422	ENSG00000199059	MIR135B	1	205417429	205417526	cis
0	4.2749e-304	rs2254449	1	39703820	MACF1,ENSG00000287422	ENSG00000203740	NTMT2	1	170115099	170138007	cis
0	4.2749e-304	rs2254449	1	39703820	MACF1,ENSG00000287422	ENSG00000199059	MIR135B	1	205417429	205417526	cis
0	4.2749e-304	rs2252890	1	39741267	MACF1	ENSG00000203740	NTMT2	1	170115099	170138007	cis
0	4.2749e-304	rs2252890	1	39741267	MACF1	ENSG00000199059	MIR135B	1	205417429	205417526	cis
0	4.2749e-304	rs2252538	1	39743929	MACF1	ENSG00000203740	NTMT2	1	170115099	170138007	cis
0	4.2749e-304	rs2252538	1	39743929	MACF1	ENSG00000199059	MIR135B	1	205417429	205417526	cis
0	4.2749e-304	rs2252049	1	39747639	MACF1	ENSG00000203740	NTMT2	1	170115099	170138007	cis
0	4.2749e-304	rs2252049	1	39747639	MACF1	ENSG00000199059	MIR135B	1	205417429	205417526	cis
0	4.2749e-304	rs2236063	1	231301889	TRIM67	ENSG00000184155	OR10J5	1	159504867	159505797	cis
0	4.2749e-304	rs2236063	1	231301889	TRIM67	ENSG00000264358	MIR3122	1	212250954	212251027	cis
0	4.2749e-304	rs2236063	1	231301889	TRIM67	ENSG00000142224	IL19	1	207007693	207016326	cis
0	4.2749e-304	rs2236063	1	231301889	TRIM67	ENSG00000215834	FMO9P	1	166573152	166594473	cis
0	4.2749e-304	rs2236063	1	231301889	TRIM67	ENSG00000197587	DMBX1	1	46972670	46981888	cis
0	4.2749e-304	rs2236063	1	231301889	TRIM67	ENSG00000151418	ATP6V1G3	1	198492351	198510075	cis
0	4.2749e-304	rs2234698	1	226019500	EPHX1	ENSG00000163206	SMCP	1	152850797	152857523	cis
0	4.2749e-304	rs2234698	1	226019500	EPHX1	ENSG00000236253	SLC25A3P1	1	53904042	53905693	cis
0	4.2749e-304	rs2234698	1	226019500	EPHX1	ENSG00000284662	OR4F16	1	367658	368597	cis
0	4.2749e-304	rs2234698	1	226019500	EPHX1	ENSG00000196184	OR10J1	1	159367254	159410753	cis
0	4.2749e-304	rs2234698	1	226019500	EPHX1	ENSG00000069812	HES2	1	6475293	6479979	cis
0	4.2749e-304	rs2229493	1	22160043	HSPG2	ENSG00000163206	SMCP	1	152850797	152857523	cis
0	4.2749e-304	rs2229493	1	22160043	HSPG2	ENSG00000236253	SLC25A3P1	1	53904042	53905693	cis
0	4.2749e-304	rs2229493	1	22160043	HSPG2	ENSG00000284662	OR4F16	1	367658	368597	cis
0	4.2749e-304	rs2229493	1	22160043	HSPG2	ENSG00000196184	OR10J1	1	159367254	159410753	cis
0	4.2749e-304	rs2229493	1	22160043	HSPG2	ENSG00000069812	HES2	1	6475293	6479979	cis
0	4.2749e-304	rs2205595	1	201540509	- V1,RPS10P7	ENSG00000283876	MIR4260	1	209796788	209796855	cis
0	4.2749e-304	rs2205595	1	201540509	- V1,RPS10P7	ENSG00000237413	MGC27382	1	78695282	78835147	cis
0	4.2749e-304	rs2184995	1	248115436	-	ENSG00000185888	PRSS38	1	228003385	228034171	cis
0	4.2749e-304	rs2093880	1	35093593	-	ENSG00000283876	MIR4260	1	209796788	209796855	cis
0	4.2749e-304	rs2093880	1	35093593	-	ENSG00000237413	MGC27382	1	78695282	78835147	cis
0	4.2749e-304	rs2088108	1	233993871	ENSG00000286666	ENSG00000283876	MIR4260	1	209796788	209796855	cis
0	4.2749e-304	rs2088108	1	233993871	ENSG00000286666	ENSG00000237413	MGC27382	1	78695282	78835147	cis
0	4.2749e-304	rs2076856	1	21021175	KIF17	ENSG00000283876	MIR4260	1	209796788	209796855	cis
0	4.2749e-304	rs2076856	1	21021175	KIF17	ENSG00000237413	MGC27382	1	78695282	78835147	cis
0	4.2749e-304	rs2076222	1	209791929	LAMB3	ENSG00000283876	MIR4260	1	209796788	209796855	cis
0	4.2749e-304	rs2076222	1	209791929	LAMB3	ENSG00000237413	MGC27382	1	78695282	78835147	cis
0	4.2749e-304	rs2068483	1	223082306	DISP1	ENSG00000283876	MIR4260	1	209796788	209796855	cis
0	4.2749e-304	rs2068483	1	223082306	DISP1	ENSG00000237413	MGC27382	1	78695282	78835147	cis
0	4.2749e-304	rs2066028	1	246130872	SMYD3	ENSG00000186226	LCE1E	1	152758732	152760901	cis
0	4.2749e-304	rs2037617	1	80217533	-	ENSG00000203740	NTMT2	1	170115099	170138007	cis
0	4.2749e-304	rs2037617	1	80217533	-	ENSG00000199059	MIR135B	1	205417429	205417526	cis
0	4.2749e-304	rs2031709	1	1485984	SSU72	ENSG00000283876	MIR4260	1	209796788	209796855	cis
0	4.2749e-304	rs2031709	1	1485984	SSU72	ENSG00000237413	MGC27382	1	78695282	78835147	cis
0	4.2749e-304	rs2027358	1	99970499	LINC01708	ENSG00000203740	NTMT2	1	170115099	170138007	cis
0	4.2749e-304	rs2027358	1	99970499	LINC01708	ENSG00000199059	MIR135B	1	205417429	205417526	cis
0	4.2749e-304	rs2020860	1	171162583	FMO2,ENSG00000231424	ENSG00000142789	CELA3A	1	22328149	22339035	cis
0	4.2749e-304	rs2020860	1	171162583	FMO2,ENSG00000231424	ENSG00000188984	AADACL3	1	12776112	12788727	cis
0	4.2749e-304	rs201845987	1	225511170	DNAH14	ENSG00000142789	CELA3A	1	22328149	22339035	cis
0	4.2749e-304	rs201845987	1	225511170	DNAH14	ENSG00000188984	AADACL3	1	12776112	12788727	cis
0	4.2749e-304	rs2013655	1	242345289	PLD5,ENSG00000272865	ENSG00000184155	OR10J5	1	159504867	159505797	cis
0	4.2749e-304	rs2013655	1	242345289	PLD5,ENSG00000272865	ENSG00000264358	MIR3122	1	212250954	212251027	cis
0	4.2749e-304	rs2013655	1	242345289	PLD5,ENSG00000272865	ENSG00000142224	IL19	1	207007693	207016326	cis
0	4.2749e-304	rs2013655	1	242345289	PLD5,ENSG00000272865	ENSG00000215834	FMO9P	1	166573152	166594473	cis
0	4.2749e-304	rs2013655	1	242345289	PLD5,ENSG00000272865	ENSG00000197587	DMBX1	1	46972670	46981888	cis
0	4.2749e-304	rs2013655	1	242345289	PLD5,ENSG00000272865	ENSG00000151418	ATP6V1G3	1	198492351	198510075	cis
0	4.2749e-304	rs1986615	1	232804107	-	ENSG00000186086	NBPF6	1	108992964	109014541	cis
0	4.2749e-304	rs1977251	1	18098553	ACTL8	ENSG00000163206	SMCP	1	152850797	152857523	cis
0	4.2749e-304	rs1977251	1	18098553	ACTL8	ENSG00000236253	SLC25A3P1	1	53904042	53905693	cis
0	4.2749e-304	rs1977251	1	18098553	ACTL8	ENSG00000284662	OR4F16	1	367658	368597	cis
0	4.2749e-304	rs1977251	1	18098553	ACTL8	ENSG00000196184	OR10J1	1	159367254	159410753	cis
0	4.2749e-304	rs1977251	1	18098553	ACTL8	ENSG00000069812	HES2	1	6475293	6479979	cis
0	4.2749e-304	rs1934657	1	203250860	LINC01353	ENSG00000203811	H3C14	1	149812258	149812780	cis
0	4.2749e-304	rs1933545	1	209008193	-	ENSG00000186226	LCE1E	1	152758732	152760901	cis
0	4.2749e-304	rs1932507	1	39696718	MACF1,ENSG00000287422	ENSG00000203740	NTMT2	1	170115099	170138007	cis
0	4.2749e-304	rs1932507	1	39696718	MACF1,ENSG00000287422	ENSG00000199059	MIR135B	1	205417429	205417526	cis
0	4.2749e-304	rs1923142	1	158267853	-	ENSG00000184155	OR10J5	1	159504867	159505797	cis
0	4.2749e-304	rs1923142	1	158267853	-	ENSG00000264358	MIR3122	1	212250954	212251027	cis
0	4.2749e-304	rs1923142	1	158267853	-	ENSG00000142224	IL19	1	207007693	207016326	cis
0	4.2749e-304	rs1923142	1	158267853	-	ENSG00000215834	FMO9P	1	166573152	166594473	cis
0	4.2749e-304	rs1923142	1	158267853	-	ENSG00000197587	DMBX1	1	46972670	46981888	cis
0	4.2749e-304	rs1923142	1	158267853	-	ENSG00000151418	ATP6V1G3	1	198492351	198510075	cis
0	4.2749e-304	rs1891417	1	71695806	ZRANB2-DT	ENSG00000203811	H3C14	1	149812258	149812780	cis
0	4.2749e-304	rs1890265	1	61998177	ENSG00000284808	ENSG00000142789	CELA3A	1	22328149	22339035	cis
0	4.2749e-304	rs1890265	1	61998177	ENSG00000284808	ENSG00000188984	AADACL3	1	12776112	12788727	cis
0	4.2749e-304	rs1885002	1	57340381	C8A	ENSG00000283876	MIR4260	1	209796788	209796855	cis
0	4.2749e-304	rs1885002	1	57340381	C8A	ENSG00000237413	MGC27382	1	78695282	78835147	cis
0	4.2749e-304	rs186990985	1	225524345	DNAH14	ENSG00000186226	LCE1E	1	152758732	152760901	cis
0	4.2749e-304	rs1854085	1	184192838	-	ENSG00000186086	NBPF6	1	108992964	109014541	cis
0	4.2749e-304	rs184013125	1	232561520	SIPA1L2	ENSG00000142789	CELA3A	1	22328149	22339035	cis
0	4.2749e-304	rs184013125	1	232561520	SIPA1L2	ENSG00000188984	AADACL3	1	12776112	12788727	cis
0	4.2749e-304	rs182011389	1	62552105	PATJ	ENSG00000283876	MIR4260	1	209796788	209796855	cis
0	4.2749e-304	rs182011389	1	62552105	PATJ	ENSG00000237413	MGC27382	1	78695282	78835147	cis
0	4.2749e-304	rs181778894	1	154910602	-	ENSG00000185888	PRSS38	1	228003385	228034171	cis
0	4.2749e-304	rs1800947	1	159683438	CRP	ENSG00000203811	H3C14	1	149812258	149812780	cis
0	4.2749e-304	rs1800205	1	40557033	PPT1	ENSG00000142789	CELA3A	1	22328149	22339035	cis
0	4.2749e-304	rs1800205	1	40557033	PPT1	ENSG00000188984	AADACL3	1	12776112	12788727	cis
0	4.2749e-304	rs1782388	1	43638874	EB - 1BP2,CFAP57	ENSG00000184155	OR10J5	1	159504867	159505797	cis
0	4.2749e-304	rs1782388	1	43638874	EB - 1BP2,CFAP57	ENSG00000264358	MIR3122	1	212250954	212251027	cis
0	4.2749e-304	rs1782388	1	43638874	EB - 1BP2,CFAP57	ENSG00000142224	IL19	1	207007693	207016326	cis
0	4.2749e-304	rs1782388	1	43638874	EB - 1BP2,CFAP57	ENSG00000215834	FMO9P	1	166573152	166594473	cis
0	4.2749e-304	rs1782388	1	43638874	EB - 1BP2,CFAP57	ENSG00000197587	DMBX1	1	46972670	46981888	cis
0	4.2749e-304	rs1782388	1	43638874	EB - 1BP2,CFAP57	ENSG00000151418	ATP6V1G3	1	198492351	198510075	cis
0	4.2749e-304	rs1778541	1	247419664	VN1R5	ENSG00000186226	LCE1E	1	152758732	152760901	cis
0	4.2749e-304	rs1771365	1	34659156	C1orf94	ENSG00000186086	NBPF6	1	108992964	109014541	cis
0	4.2749e-304	rs17673582	1	112397404	KCND3,KCND3-IT1	ENSG00000142789	CELA3A	1	22328149	22339035	cis
0	4.2749e-304	rs17673582	1	112397404	KCND3,KCND3-IT1	ENSG00000188984	AADACL3	1	12776112	12788727	cis
0	4.2749e-304	rs17673153	1	158372524	-	ENSG00000142789	CELA3A	1	22328149	22339035	cis
0	4.2749e-304	rs17673153	1	158372524	-	ENSG00000188984	AADACL3	1	12776112	12788727	cis
0	4.2749e-304	rs1766967	1	44475586	SLC6A9	ENSG00000203811	H3C14	1	149812258	149812780	cis
0	4.2749e-304	rs17646713	1	192755994	ENSG00000285280	ENSG00000163206	SMCP	1	152850797	152857523	cis
0	4.2749e-304	rs17646713	1	192755994	ENSG00000285280	ENSG00000236253	SLC25A3P1	1	53904042	53905693	cis
0	4.2749e-304	rs17646713	1	192755994	ENSG00000285280	ENSG00000284662	OR4F16	1	367658	368597	cis
0	4.2749e-304	rs17646713	1	192755994	ENSG00000285280	ENSG00000196184	OR10J1	1	159367254	159410753	cis
0	4.2749e-304	rs17646713	1	192755994	ENSG00000285280	ENSG00000069812	HES2	1	6475293	6479979	cis
0	4.2749e-304	rs17618402	1	197337036	CRB1	ENSG00000203811	H3C14	1	149812258	149812780	cis
0	4.2749e-304	rs1757131	1	228430205	OBSCN,ENSG00000269934	ENSG00000207974	MIR557	1	168344761	168344859	cis
0	4.2749e-304	rs1757131	1	228430205	OBSCN,ENSG00000269934	ENSG00000207776	MIR551A	1	3477259	3477354	cis
0	4.2749e-304	rs1757131	1	228430205	OBSCN,ENSG00000269934	ENSG00000185966	LCE3E	1	152538129	152539256	cis
0	4.2749e-304	rs1757131	1	228430205	OBSCN,ENSG00000269934	ENSG00000203852	H3C15	1	149812258	149812776	cis
0	4.2749e-304	rs17511836	1	39932427	MACF1	ENSG00000186226	LCE1E	1	152758732	152760901	cis
0	4.2749e-304	rs17504950	1	39789373	MACF1	ENSG00000186226	LCE1E	1	152758732	152760901	cis
0	4.2749e-304	rs17502518	1	39636810	MACF1	ENSG00000186226	LCE1E	1	152758732	152760901	cis
0	4.2749e-304	rs17497598	1	199044195	LINC01221,ENSG00000286541	ENSG00000203811	H3C14	1	149812258	149812780	cis
0	4.2749e-304	rs17473524	1	35170315	-	ENSG00000184155	OR10J5	1	159504867	159505797	cis
0	4.2749e-304	rs17473524	1	35170315	-	ENSG00000264358	MIR3122	1	212250954	212251027	cis
0	4.2749e-304	rs17473524	1	35170315	-	ENSG00000142224	IL19	1	207007693	207016326	cis
0	4.2749e-304	rs17473524	1	35170315	-	ENSG00000215834	FMO9P	1	166573152	166594473	cis
0	4.2749e-304	rs17473524	1	35170315	-	ENSG00000197587	DMBX1	1	46972670	46981888	cis
0	4.2749e-304	rs17473524	1	35170315	-	ENSG00000151418	ATP6V1G3	1	198492351	198510075	cis
0	4.2749e-304	rs1746844	1	39886826	MACF1	ENSG00000203740	NTMT2	1	170115099	170138007	cis
0	4.2749e-304	rs1746844	1	39886826	MACF1	ENSG00000199059	MIR135B	1	205417429	205417526	cis
0	4.2749e-304	rs1746842	1	39878815	MACF1	ENSG00000203740	NTMT2	1	170115099	170138007	cis
0	4.2749e-304	rs1746842	1	39878815	MACF1	ENSG00000199059	MIR135B	1	205417429	205417526	cis
0	4.2749e-304	rs17453089	1	233157853	PCNX2	ENSG00000203740	NTMT2	1	170115099	170138007	cis
0	4.2749e-304	rs17453089	1	233157853	PCNX2	ENSG00000199059	MIR135B	1	205417429	205417526	cis
0	4.2749e-304	rs17433313	1	35170589	-	ENSG00000185888	PRSS38	1	228003385	228034171	cis
0	4.2749e-304	rs17417507	1	66386116	PDE4B	ENSG00000132693	CRP	1	159682078	159684379	cis
0	4.2749e-304	rs17406271	1	204396728	PIK3C2B,PPP1R15B-AS1	ENSG00000197241	SLC2A7	1	9063358	9086404	cis
0	4.2749e-304	rs17397639	1	191392710	-	ENSG00000163206	SMCP	1	152850797	152857523	cis
0	4.2749e-304	rs17397639	1	191392710	-	ENSG00000236253	SLC25A3P1	1	53904042	53905693	cis
0	4.2749e-304	rs17397639	1	191392710	-	ENSG00000284662	OR4F16	1	367658	368597	cis
0	4.2749e-304	rs17397639	1	191392710	-	ENSG00000196184	OR10J1	1	159367254	159410753	cis
0	4.2749e-304	rs17397639	1	191392710	-	ENSG00000069812	HES2	1	6475293	6479979	cis
0	4.2749e-304	rs17376848	1	97915624	DPYD	ENSG00000142789	CELA3A	1	22328149	22339035	cis
0	4.2749e-304	rs17376848	1	97915624	DPYD	ENSG00000188984	AADACL3	1	12776112	12788727	cis
0	4.2749e-304	rs17375903	1	61403037	NFIA,NFIA-AS2	ENSG00000185888	PRSS38	1	228003385	228034171	cis
0	4.2749e-304	rs17361547	1	163111672	RGS5	ENSG00000163206	SMCP	1	152850797	152857523	cis
0	4.2749e-304	rs17361547	1	163111672	RGS5	ENSG00000236253	SLC25A3P1	1	53904042	53905693	cis
0	4.2749e-304	rs17361547	1	163111672	RGS5	ENSG00000284662	OR4F16	1	367658	368597	cis
0	4.2749e-304	rs17361547	1	163111672	RGS5	ENSG00000196184	OR10J1	1	159367254	159410753	cis
0	4.2749e-304	rs17361547	1	163111672	RGS5	ENSG00000069812	HES2	1	6475293	6479979	cis
0	4.2749e-304	rs1725384	1	91260076	LINC02609	ENSG00000185888	PRSS38	1	228003385	228034171	cis
0	4.2749e-304	rs1723016	1	167433056	CD247	ENSG00000203740	NTMT2	1	170115099	170138007	cis
0	4.2749e-304	rs1723016	1	167433056	CD247	ENSG00000199059	MIR135B	1	205417429	205417526	cis
0	4.2749e-304	rs17130094	1	88115934	PKN2-AS1	ENSG00000185888	PRSS38	1	228003385	228034171	cis
0	4.2749e-304	rs17122989	1	85647868	SYDE2	ENSG00000142789	CELA3A	1	22328149	22339035	cis
0	4.2749e-304	rs17122989	1	85647868	SYDE2	ENSG00000188984	AADACL3	1	12776112	12788727	cis
0	4.2749e-304	rs17120729	1	100051580	LINC01708	ENSG00000184155	OR10J5	1	159504867	159505797	cis
0	4.2749e-304	rs17120729	1	100051580	LINC01708	ENSG00000264358	MIR3122	1	212250954	212251027	cis
0	4.2749e-304	rs17120729	1	100051580	LINC01708	ENSG00000142224	IL19	1	207007693	207016326	cis
0	4.2749e-304	rs17120729	1	100051580	LINC01708	ENSG00000215834	FMO9P	1	166573152	166594473	cis
0	4.2749e-304	rs17120729	1	100051580	LINC01708	ENSG00000197587	DMBX1	1	46972670	46981888	cis
0	4.2749e-304	rs17120729	1	100051580	LINC01708	ENSG00000151418	ATP6V1G3	1	198492351	198510075	cis
0	4.2749e-304	rs17120400	1	60691588	-	ENSG00000203811	H3C14	1	149812258	149812780	cis
0	4.2749e-304	rs17120117	1	99703278	PLPPR5-AS1	ENSG00000186226	LCE1E	1	152758732	152760901	cis
0	4.2749e-304	rs17117678	1	58999651	OMA1,DAB1	ENSG00000283876	MIR4260	1	209796788	209796855	cis
0	4.2749e-304	rs17117678	1	58999651	OMA1,DAB1	ENSG00000237413	MGC27382	1	78695282	78835147	cis
0	4.2749e-304	rs17115807	1	57921505	DAB1	ENSG00000163206	SMCP	1	152850797	152857523	cis
0	4.2749e-304	rs17115807	1	57921505	DAB1	ENSG00000236253	SLC25A3P1	1	53904042	53905693	cis
0	4.2749e-304	rs17115807	1	57921505	DAB1	ENSG00000284662	OR4F16	1	367658	368597	cis
0	4.2749e-304	rs17115807	1	57921505	DAB1	ENSG00000196184	OR10J1	1	159367254	159410753	cis
0	4.2749e-304	rs17115807	1	57921505	DAB1	ENSG00000069812	HES2	1	6475293	6479979	cis
0	4.2749e-304	rs17115571	1	97100996	-	ENSG00000184155	OR10J5	1	159504867	159505797	cis
0	4.2749e-304	rs17115571	1	97100996	-	ENSG00000264358	MIR3122	1	212250954	212251027	cis
0	4.2749e-304	rs17115571	1	97100996	-	ENSG00000142224	IL19	1	207007693	207016326	cis
0	4.2749e-304	rs17115571	1	97100996	-	ENSG00000215834	FMO9P	1	166573152	166594473	cis
0	4.2749e-304	rs17115571	1	97100996	-	ENSG00000197587	DMBX1	1	46972670	46981888	cis
0	4.2749e-304	rs17115571	1	97100996	-	ENSG00000151418	ATP6V1G3	1	198492351	198510075	cis
0	4.2749e-304	rs17114164	1	96293810	-	ENSG00000184155	OR10J5	1	159504867	159505797	cis
0	4.2749e-304	rs17114164	1	96293810	-	ENSG00000264358	MIR3122	1	212250954	212251027	cis
0	4.2749e-304	rs17114164	1	96293810	-	ENSG00000142224	IL19	1	207007693	207016326	cis
0	4.2749e-304	rs17114164	1	96293810	-	ENSG00000215834	FMO9P	1	166573152	166594473	cis
0	4.2749e-304	rs17114164	1	96293810	-	ENSG00000197587	DMBX1	1	46972670	46981888	cis
0	4.2749e-304	rs17114164	1	96293810	-	ENSG00000151418	ATP6V1G3	1	198492351	198510075	cis
0	4.2749e-304	rs17113019	1	56342433	LINC01755,ENSG00000234810	ENSG00000142789	CELA3A	1	22328149	22339035	cis
0	4.2749e-304	rs17113019	1	56342433	LINC01755,ENSG00000234810	ENSG00000188984	AADACL3	1	12776112	12788727	cis
0	4.2749e-304	rs17113017	1	56342281	LINC01755,ENSG00000234810	ENSG00000142789	CELA3A	1	22328149	22339035	cis
0	4.2749e-304	rs17113017	1	56342281	LINC01755,ENSG00000234810	ENSG00000188984	AADACL3	1	12776112	12788727	cis
0	4.2749e-304	rs17109997	1	93941449	FNBP1L	ENSG00000186226	LCE1E	1	152758732	152760901	cis
0	4.2749e-304	rs17107438	1	53309807	ZYG11A	ENSG00000163206	SMCP	1	152850797	152857523	cis
0	4.2749e-304	rs17107438	1	53309807	ZYG11A	ENSG00000236253	SLC25A3P1	1	53904042	53905693	cis
0	4.2749e-304	rs17107438	1	53309807	ZYG11A	ENSG00000284662	OR4F16	1	367658	368597	cis
0	4.2749e-304	rs17107438	1	53309807	ZYG11A	ENSG00000196184	OR10J1	1	159367254	159410753	cis
0	4.2749e-304	rs17107438	1	53309807	ZYG11A	ENSG00000069812	HES2	1	6475293	6479979	cis
0	4.2749e-304	rs17104710	1	49179498	AGBL4	ENSG00000186226	LCE1E	1	152758732	152760901	cis
0	4.2749e-304	rs17104602	1	80758961	-	ENSG00000283876	MIR4260	1	209796788	209796855	cis
0	4.2749e-304	rs17104602	1	80758961	-	ENSG00000237413	MGC27382	1	78695282	78835147	cis
0	4.2749e-304	rs17099679	1	86008398	DDAH1,ENSG00000282057	ENSG00000263353	PPIAL4A	1	144363586	144364246	cis
0	4.2749e-304	rs17048992	1	219189306	LYPLAL1-DT	ENSG00000203811	H3C14	1	149812258	149812780	cis
0	4.2749e-304	rs17025426	1	110645327	LINC01397	ENSG00000186226	LCE1E	1	152758732	152760901	cis
0	4.2749e-304	rs17022390	1	119292887	-	ENSG00000283876	MIR4260	1	209796788	209796855	cis
0	4.2749e-304	rs17022390	1	119292887	-	ENSG00000237413	MGC27382	1	78695282	78835147	cis
0	4.2749e-304	rs17018311	1	212155008	INTS7	ENSG00000283876	MIR4260	1	209796788	209796855	cis
0	4.2749e-304	rs17018311	1	212155008	INTS7	ENSG00000237413	MGC27382	1	78695282	78835147	cis
0	4.2749e-304	rs17008595	1	220940834	MTARC2	ENSG00000203811	H3C14	1	149812258	149812780	cis
0	4.2749e-304	rs16863343	1	170391041	-	ENSG00000142789	CELA3A	1	22328149	22339035	cis
0	4.2749e-304	rs16863343	1	170391041	-	ENSG00000188984	AADACL3	1	12776112	12788727	cis
0	4.2749e-304	rs16859773	1	234016310	-	ENSG00000207974	MIR557	1	168344761	168344859	cis
0	4.2749e-304	rs16859773	1	234016310	-	ENSG00000207776	MIR551A	1	3477259	3477354	cis
0	4.2749e-304	rs16859773	1	234016310	-	ENSG00000185966	LCE3E	1	152538129	152539256	cis
0	4.2749e-304	rs16859773	1	234016310	-	ENSG00000203852	H3C15	1	149812258	149812776	cis
0	4.2749e-304	rs16856896	1	166272394	ENSG00000229588	ENSG00000203811	H3C14	1	149812258	149812780	cis
0	4.2749e-304	rs16855040	1	205044757	CNTN2	ENSG00000184155	OR10J5	1	159504867	159505797	cis
0	4.2749e-304	rs16855040	1	205044757	CNTN2	ENSG00000264358	MIR3122	1	212250954	212251027	cis
0	4.2749e-304	rs16855040	1	205044757	CNTN2	ENSG00000142224	IL19	1	207007693	207016326	cis
0	4.2749e-304	rs16855040	1	205044757	CNTN2	ENSG00000215834	FMO9P	1	166573152	166594473	cis
0	4.2749e-304	rs16855040	1	205044757	CNTN2	ENSG00000197587	DMBX1	1	46972670	46981888	cis
0	4.2749e-304	rs16855040	1	205044757	CNTN2	ENSG00000151418	ATP6V1G3	1	198492351	198510075	cis
0	4.2749e-304	rs16853619	1	179043939	FAM20B	ENSG00000232265	LINC02805	1	146093156	146093859	cis
0	4.2749e-304	rs16852640	1	13971360	-	ENSG00000185888	PRSS38	1	228003385	228034171	cis
0	4.2749e-304	rs16849342	1	201754444	- V1,IPO9-AS1	ENSG00000185888	PRSS38	1	228003385	228034171	cis
0	4.2749e-304	rs16847947	1	201150096	-	ENSG00000142789	CELA3A	1	22328149	22339035	cis
0	4.2749e-304	rs16847947	1	201150096	-	ENSG00000188984	AADACL3	1	12776112	12788727	cis
0	4.2749e-304	rs16847292	1	162944464	-	ENSG00000185888	PRSS38	1	228003385	228034171	cis
0	4.2749e-304	rs16842321	1	224046104	-	ENSG00000184155	OR10J5	1	159504867	159505797	cis
0	4.2749e-304	rs16842321	1	224046104	-	ENSG00000264358	MIR3122	1	212250954	212251027	cis
0	4.2749e-304	rs16842321	1	224046104	-	ENSG00000142224	IL19	1	207007693	207016326	cis
0	4.2749e-304	rs16842321	1	224046104	-	ENSG00000215834	FMO9P	1	166573152	166594473	cis
0	4.2749e-304	rs16842321	1	224046104	-	ENSG00000197587	DMBX1	1	46972670	46981888	cis
0	4.2749e-304	rs16842321	1	224046104	-	ENSG00000151418	ATP6V1G3	1	198492351	198510075	cis
0	4.2749e-304	rs16840439	1	158622819	SPTA1	ENSG00000207974	MIR557	1	168344761	168344859	cis
0	4.2749e-304	rs16840439	1	158622819	SPTA1	ENSG00000207776	MIR551A	1	3477259	3477354	cis
0	4.2749e-304	rs16840439	1	158622819	SPTA1	ENSG00000185966	LCE3E	1	152538129	152539256	cis
0	4.2749e-304	rs16840439	1	158622819	SPTA1	ENSG00000203852	H3C15	1	149812258	149812776	cis
0	4.2749e-304	rs16839215	1	240136510	ENSG00000215805	ENSG00000203811	H3C14	1	149812258	149812780	cis
0	4.2749e-304	rs16837603	1	28832294	-	ENSG00000207974	MIR557	1	168344761	168344859	cis
0	4.2749e-304	rs16837603	1	28832294	-	ENSG00000207776	MIR551A	1	3477259	3477354	cis
0	4.2749e-304	rs16837603	1	28832294	-	ENSG00000185966	LCE3E	1	152538129	152539256	cis
0	4.2749e-304	rs16837603	1	28832294	-	ENSG00000203852	H3C15	1	149812258	149812776	cis
0	4.2749e-304	rs16834926	1	32664866	-	ENSG00000142789	CELA3A	1	22328149	22339035	cis
0	4.2749e-304	rs16834926	1	32664866	-	ENSG00000188984	AADACL3	1	12776112	12788727	cis
0	4.2749e-304	rs16834698	1	192696582	ENSG00000285280	ENSG00000163206	SMCP	1	152850797	152857523	cis
0	4.2749e-304	rs16834698	1	192696582	ENSG00000285280	ENSG00000236253	SLC25A3P1	1	53904042	53905693	cis
0	4.2749e-304	rs16834698	1	192696582	ENSG00000285280	ENSG00000284662	OR4F16	1	367658	368597	cis
0	4.2749e-304	rs16834698	1	192696582	ENSG00000285280	ENSG00000196184	OR10J1	1	159367254	159410753	cis
0	4.2749e-304	rs16834698	1	192696582	ENSG00000285280	ENSG00000069812	HES2	1	6475293	6479979	cis
0	4.2749e-304	rs16833958	1	236742166	HEATR1	ENSG00000207974	MIR557	1	168344761	168344859	cis
0	4.2749e-304	rs16833958	1	236742166	HEATR1	ENSG00000207776	MIR551A	1	3477259	3477354	cis
0	4.2749e-304	rs16833958	1	236742166	HEATR1	ENSG00000185966	LCE3E	1	152538129	152539256	cis
0	4.2749e-304	rs16833958	1	236742166	HEATR1	ENSG00000203852	H3C15	1	149812258	149812776	cis
0	4.2749e-304	rs16833777	1	236699354	LGALS8	ENSG00000207974	MIR557	1	168344761	168344859	cis
0	4.2749e-304	rs16833777	1	236699354	LGALS8	ENSG00000207776	MIR551A	1	3477259	3477354	cis
0	4.2749e-304	rs16833777	1	236699354	LGALS8	ENSG00000185966	LCE3E	1	152538129	152539256	cis
0	4.2749e-304	rs16833777	1	236699354	LGALS8	ENSG00000203852	H3C15	1	149812258	149812776	cis
0	4.2749e-304	rs16832866	1	161334648	CFAP126	ENSG00000163206	SMCP	1	152850797	152857523	cis
0	4.2749e-304	rs16832866	1	161334648	CFAP126	ENSG00000236253	SLC25A3P1	1	53904042	53905693	cis
0	4.2749e-304	rs16832866	1	161334648	CFAP126	ENSG00000284662	OR4F16	1	367658	368597	cis
0	4.2749e-304	rs16832866	1	161334648	CFAP126	ENSG00000196184	OR10J1	1	159367254	159410753	cis
0	4.2749e-304	rs16832866	1	161334648	CFAP126	ENSG00000069812	HES2	1	6475293	6479979	cis
0	4.2749e-304	rs16832094	1	238023418	-	ENSG00000184155	OR10J5	1	159504867	159505797	cis
0	4.2749e-304	rs16832094	1	238023418	-	ENSG00000264358	MIR3122	1	212250954	212251027	cis
0	4.2749e-304	rs16832094	1	238023418	-	ENSG00000142224	IL19	1	207007693	207016326	cis
0	4.2749e-304	rs16832094	1	238023418	-	ENSG00000215834	FMO9P	1	166573152	166594473	cis
0	4.2749e-304	rs16832094	1	238023418	-	ENSG00000197587	DMBX1	1	46972670	46981888	cis
0	4.2749e-304	rs16832094	1	238023418	-	ENSG00000151418	ATP6V1G3	1	198492351	198510075	cis
0	4.2749e-304	rs16826820	1	164207723	-	ENSG00000283876	MIR4260	1	209796788	209796855	cis
0	4.2749e-304	rs16826820	1	164207723	-	ENSG00000237413	MGC27382	1	78695282	78835147	cis
0	4.2749e-304	rs1619058	1	64551422	ROR1	ENSG00000163206	SMCP	1	152850797	152857523	cis
0	4.2749e-304	rs1619058	1	64551422	ROR1	ENSG00000236253	SLC25A3P1	1	53904042	53905693	cis
0	4.2749e-304	rs1619058	1	64551422	ROR1	ENSG00000284662	OR4F16	1	367658	368597	cis
0	4.2749e-304	rs1619058	1	64551422	ROR1	ENSG00000196184	OR10J1	1	159367254	159410753	cis
0	4.2749e-304	rs1619058	1	64551422	ROR1	ENSG00000069812	HES2	1	6475293	6479979	cis
0	4.2749e-304	rs1618798	1	39886940	MACF1	ENSG00000203740	NTMT2	1	170115099	170138007	cis
0	4.2749e-304	rs1618798	1	39886940	MACF1	ENSG00000199059	MIR135B	1	205417429	205417526	cis
0	4.2749e-304	rs156910	1	16845417	ENSG00000285853	ENSG00000186226	LCE1E	1	152758732	152760901	cis
0	4.2749e-304	rs1555026	1	23887205	-	ENSG00000207974	MIR557	1	168344761	168344859	cis
0	4.2749e-304	rs1555026	1	23887205	-	ENSG00000207776	MIR551A	1	3477259	3477354	cis
0	4.2749e-304	rs1555026	1	23887205	-	ENSG00000185966	LCE3E	1	152538129	152539256	cis
0	4.2749e-304	rs1555026	1	23887205	-	ENSG00000203852	H3C15	1	149812258	149812776	cis
0	4.2749e-304	rs1537816	1	39740257	MACF1	ENSG00000203740	NTMT2	1	170115099	170138007	cis
0	4.2749e-304	rs1537816	1	39740257	MACF1	ENSG00000199059	MIR135B	1	205417429	205417526	cis
0	4.2749e-304	rs1531328	1	4418164	-	ENSG00000215910	C1orf167	1	11822249	11849642	cis
0	4.2749e-304	rs151324528	1	236658253	EDARADD	ENSG00000185888	PRSS38	1	228003385	228034171	cis
0	4.2749e-304	rs151322036	1	228547769	OBSCN,ENSG00000287315	ENSG00000203811	H3C14	1	149812258	149812780	cis
0	4.2749e-304	rs151083035	1	31201288	-	ENSG00000186226	LCE1E	1	152758732	152760901	cis
0	4.2749e-304	rs151081047	1	74392263	-	ENSG00000185888	PRSS38	1	228003385	228034171	cis
0	4.2749e-304	rs150880414	1	197381055	CRB1	ENSG00000283876	MIR4260	1	209796788	209796855	cis
0	4.2749e-304	rs150880414	1	197381055	CRB1	ENSG00000237413	MGC27382	1	78695282	78835147	cis
0	4.2749e-304	rs150815088	1	225544885	DNAH14	ENSG00000203811	H3C14	1	149812258	149812780	cis
0	4.2749e-304	rs150665844	1	161851627	ATF6	ENSG00000142789	CELA3A	1	22328149	22339035	cis
0	4.2749e-304	rs150665844	1	161851627	ATF6	ENSG00000188984	AADACL3	1	12776112	12788727	cis
0	4.2749e-304	rs150466887	1	239215547	-	ENSG00000283876	MIR4260	1	209796788	209796855	cis
0	4.2749e-304	rs150466887	1	239215547	-	ENSG00000237413	MGC27382	1	78695282	78835147	cis
0	4.2749e-304	rs150406771	1	43377638	-	ENSG00000207974	MIR557	1	168344761	168344859	cis
0	4.2749e-304	rs150406771	1	43377638	-	ENSG00000207776	MIR551A	1	3477259	3477354	cis
0	4.2749e-304	rs150406771	1	43377638	-	ENSG00000185966	LCE3E	1	152538129	152539256	cis
0	4.2749e-304	rs150406771	1	43377638	-	ENSG00000203852	H3C15	1	149812258	149812776	cis
0	4.2749e-304	rs150391978	1	169347813	BLZF1	ENSG00000207974	MIR557	1	168344761	168344859	cis
0	4.2749e-304	rs150391978	1	169347813	BLZF1	ENSG00000207776	MIR551A	1	3477259	3477354	cis
0	4.2749e-304	rs150391978	1	169347813	BLZF1	ENSG00000185966	LCE3E	1	152538129	152539256	cis
0	4.2749e-304	rs150391978	1	169347813	BLZF1	ENSG00000203852	H3C15	1	149812258	149812776	cis
0	4.2749e-304	rs150285897	1	162535346	UAP1	ENSG00000142789	CELA3A	1	22328149	22339035	cis
0	4.2749e-304	rs150285897	1	162535346	UAP1	ENSG00000188984	AADACL3	1	12776112	12788727	cis
0	4.2749e-304	rs150000768	1	10445304	ENSG00000284735	ENSG00000185888	PRSS38	1	228003385	228034171	cis
0	4.2749e-304	rs149989010	1	197875944	C1orf53	ENSG00000283876	MIR4260	1	209796788	209796855	cis
0	4.2749e-304	rs149989010	1	197875944	C1orf53	ENSG00000237413	MGC27382	1	78695282	78835147	cis
0	4.2749e-304	rs149854261	1	39576468	MACF1	ENSG00000184155	OR10J5	1	159504867	159505797	cis
0	4.2749e-304	rs149854261	1	39576468	MACF1	ENSG00000264358	MIR3122	1	212250954	212251027	cis
0	4.2749e-304	rs149854261	1	39576468	MACF1	ENSG00000142224	IL19	1	207007693	207016326	cis
0	4.2749e-304	rs149854261	1	39576468	MACF1	ENSG00000215834	FMO9P	1	166573152	166594473	cis
0	4.2749e-304	rs149854261	1	39576468	MACF1	ENSG00000197587	DMBX1	1	46972670	46981888	cis
0	4.2749e-304	rs149854261	1	39576468	MACF1	ENSG00000151418	ATP6V1G3	1	198492351	198510075	cis
0	4.2749e-304	rs149838812	1	197659619	EEF1A1P32,DENND1B	ENSG00000142789	CELA3A	1	22328149	22339035	cis
0	4.2749e-304	rs149838812	1	197659619	EEF1A1P32,DENND1B	ENSG00000188984	AADACL3	1	12776112	12788727	cis
0	4.2749e-304	rs149516707	1	109991601	-	ENSG00000185888	PRSS38	1	228003385	228034171	cis
0	4.2749e-304	rs149410788	1	117612889	TTF2	ENSG00000207974	MIR557	1	168344761	168344859	cis
0	4.2749e-304	rs149410788	1	117612889	TTF2	ENSG00000207776	MIR551A	1	3477259	3477354	cis
0	4.2749e-304	rs149410788	1	117612889	TTF2	ENSG00000185966	LCE3E	1	152538129	152539256	cis
0	4.2749e-304	rs149410788	1	117612889	TTF2	ENSG00000203852	H3C15	1	149812258	149812776	cis
0	4.2749e-304	rs149362896	1	190905769	ENSG00000285638	ENSG00000116996	ZP4	1	238045676	238054222	cis
0	4.2749e-304	rs149331283	1	173987889	RC3H1	ENSG00000207974	MIR557	1	168344761	168344859	cis
0	4.2749e-304	rs149331283	1	173987889	RC3H1	ENSG00000207776	MIR551A	1	3477259	3477354	cis
0	4.2749e-304	rs149331283	1	173987889	RC3H1	ENSG00000185966	LCE3E	1	152538129	152539256	cis
0	4.2749e-304	rs149331283	1	173987889	RC3H1	ENSG00000203852	H3C15	1	149812258	149812776	cis
0	4.2749e-304	rs1493255	1	247936783	OR9H1P	ENSG00000184155	OR10J5	1	159504867	159505797	cis
0	4.2749e-304	rs1493255	1	247936783	OR9H1P	ENSG00000264358	MIR3122	1	212250954	212251027	cis
0	4.2749e-304	rs1493255	1	247936783	OR9H1P	ENSG00000142224	IL19	1	207007693	207016326	cis
0	4.2749e-304	rs1493255	1	247936783	OR9H1P	ENSG00000215834	FMO9P	1	166573152	166594473	cis
0	4.2749e-304	rs1493255	1	247936783	OR9H1P	ENSG00000197587	DMBX1	1	46972670	46981888	cis
0	4.2749e-304	rs1493255	1	247936783	OR9H1P	ENSG00000151418	ATP6V1G3	1	198492351	198510075	cis
0	4.2749e-304	rs149291615	1	239282611	-	ENSG00000185888	PRSS38	1	228003385	228034171	cis
0	4.2749e-304	rs149241086	1	60500347	C1orf87	ENSG00000186226	LCE1E	1	152758732	152760901	cis
0	4.2749e-304	rs149186959	1	98307395	DPYD	ENSG00000283876	MIR4260	1	209796788	209796855	cis
0	4.2749e-304	rs149186959	1	98307395	DPYD	ENSG00000237413	MGC27382	1	78695282	78835147	cis
0	4.2749e-304	rs149092960	1	62391046	PATJ	ENSG00000283876	MIR4260	1	209796788	209796855	cis
0	4.2749e-304	rs149092960	1	62391046	PATJ	ENSG00000237413	MGC27382	1	78695282	78835147	cis
0	4.2749e-304	rs148521712	1	9245207	MIR34AHG,LNCTAM34A	ENSG00000207974	MIR557	1	168344761	168344859	cis
0	4.2749e-304	rs148521712	1	9245207	MIR34AHG,LNCTAM34A	ENSG00000207776	MIR551A	1	3477259	3477354	cis
0	4.2749e-304	rs148521712	1	9245207	MIR34AHG,LNCTAM34A	ENSG00000185966	LCE3E	1	152538129	152539256	cis
0	4.2749e-304	rs148521712	1	9245207	MIR34AHG,LNCTAM34A	ENSG00000203852	H3C15	1	149812258	149812776	cis
0	4.2749e-304	rs148510081	1	189610374	-	ENSG00000203811	H3C14	1	149812258	149812780	cis
0	4.2749e-304	rs148325785	1	16525657	ARHGEF19	ENSG00000207974	MIR557	1	168344761	168344859	cis
0	4.2749e-304	rs148325785	1	16525657	ARHGEF19	ENSG00000207776	MIR551A	1	3477259	3477354	cis
0	4.2749e-304	rs148325785	1	16525657	ARHGEF19	ENSG00000185966	LCE3E	1	152538129	152539256	cis
0	4.2749e-304	rs148325785	1	16525657	ARHGEF19	ENSG00000203852	H3C15	1	149812258	149812776	cis
0	4.2749e-304	rs148156534	1	153429416	-	ENSG00000283876	MIR4260	1	209796788	209796855	cis
0	4.2749e-304	rs148156534	1	153429416	-	ENSG00000237413	MGC27382	1	78695282	78835147	cis
0	4.2749e-304	rs148010464	1	186968766	-	ENSG00000185888	PRSS38	1	228003385	228034171	cis
0	4.2749e-304	rs147797568	1	60420308	-	ENSG00000186226	LCE1E	1	152758732	152760901	cis
0	4.2749e-304	rs147648279	1	107476891	-	ENSG00000186226	LCE1E	1	152758732	152760901	cis
0	4.2749e-304	rs147460466	1	62247165	PATJ	ENSG00000283876	MIR4260	1	209796788	209796855	cis
0	4.2749e-304	rs147460466	1	62247165	PATJ	ENSG00000237413	MGC27382	1	78695282	78835147	cis
0	4.2749e-304	rs147400109	1	64329486	ROR1	ENSG00000184155	OR10J5	1	159504867	159505797	cis
0	4.2749e-304	rs147400109	1	64329486	ROR1	ENSG00000264358	MIR3122	1	212250954	212251027	cis
0	4.2749e-304	rs147400109	1	64329486	ROR1	ENSG00000142224	IL19	1	207007693	207016326	cis
0	4.2749e-304	rs147400109	1	64329486	ROR1	ENSG00000215834	FMO9P	1	166573152	166594473	cis
0	4.2749e-304	rs147400109	1	64329486	ROR1	ENSG00000197587	DMBX1	1	46972670	46981888	cis
0	4.2749e-304	rs147400109	1	64329486	ROR1	ENSG00000151418	ATP6V1G3	1	198492351	198510075	cis
0	4.2749e-304	rs147141448	1	108318938	VAV3	ENSG00000184155	OR10J5	1	159504867	159505797	cis
0	4.2749e-304	rs147141448	1	108318938	VAV3	ENSG00000264358	MIR3122	1	212250954	212251027	cis
0	4.2749e-304	rs147141448	1	108318938	VAV3	ENSG00000142224	IL19	1	207007693	207016326	cis
0	4.2749e-304	rs147141448	1	108318938	VAV3	ENSG00000215834	FMO9P	1	166573152	166594473	cis
0	4.2749e-304	rs147141448	1	108318938	VAV3	ENSG00000197587	DMBX1	1	46972670	46981888	cis
0	4.2749e-304	rs147141448	1	108318938	VAV3	ENSG00000151418	ATP6V1G3	1	198492351	198510075	cis
0	4.2749e-304	rs146743671	1	62213473	PATJ	ENSG00000185888	PRSS38	1	228003385	228034171	cis
0	4.2749e-304	rs146211582	1	74489524	-	ENSG00000142789	CELA3A	1	22328149	22339035	cis
0	4.2749e-304	rs146211582	1	74489524	-	ENSG00000188984	AADACL3	1	12776112	12788727	cis
0	4.2749e-304	rs146193695	1	217565771	-	ENSG00000283876	MIR4260	1	209796788	209796855	cis
0	4.2749e-304	rs146193695	1	217565771	-	ENSG00000237413	MGC27382	1	78695282	78835147	cis
0	4.2749e-304	rs146143678	1	25415007	ENSG00000233755	ENSG00000142789	CELA3A	1	22328149	22339035	cis
0	4.2749e-304	rs146143678	1	25415007	ENSG00000233755	ENSG00000188984	AADACL3	1	12776112	12788727	cis
0	4.2749e-304	rs145976958	1	186842658	PLA2G4A	ENSG00000203740	NTMT2	1	170115099	170138007	cis
0	4.2749e-304	rs145976958	1	186842658	PLA2G4A	ENSG00000199059	MIR135B	1	205417429	205417526	cis
0	4.2749e-304	rs145962584	1	179836274	TOR1AIP2	ENSG00000163206	SMCP	1	152850797	152857523	cis
0	4.2749e-304	rs145962584	1	179836274	TOR1AIP2	ENSG00000236253	SLC25A3P1	1	53904042	53905693	cis
0	4.2749e-304	rs145962584	1	179836274	TOR1AIP2	ENSG00000284662	OR4F16	1	367658	368597	cis
0	4.2749e-304	rs145962584	1	179836274	TOR1AIP2	ENSG00000196184	OR10J1	1	159367254	159410753	cis
0	4.2749e-304	rs145962584	1	179836274	TOR1AIP2	ENSG00000069812	HES2	1	6475293	6479979	cis
0	4.2749e-304	rs145786586	1	114671629	SYT6	ENSG00000142789	CELA3A	1	22328149	22339035	cis
0	4.2749e-304	rs145786586	1	114671629	SYT6	ENSG00000188984	AADACL3	1	12776112	12788727	cis
0	4.2749e-304	rs145616618	1	168799124	ENSG00000285622	ENSG00000121634	GJA8	1	147374920	147381395	cis
0	4.2749e-304	rs145347535	1	153431140	S100A7	ENSG00000186226	LCE1E	1	152758732	152760901	cis
0	4.2749e-304	rs145274502	1	159923904	SLAMF9	ENSG00000186226	LCE1E	1	152758732	152760901	cis
0	4.2749e-304	rs145142843	1	39681410	MACF1	ENSG00000283876	MIR4260	1	209796788	209796855	cis
0	4.2749e-304	rs145142843	1	39681410	MACF1	ENSG00000237413	MGC27382	1	78695282	78835147	cis
0	4.2749e-304	rs145096438	1	27459960	SLC9A1	ENSG00000203811	H3C14	1	149812258	149812780	cis
0	4.2749e-304	rs145006256	1	39873611	MACF1	ENSG00000186226	LCE1E	1	152758732	152760901	cis
0	4.2749e-304	rs144858729	1	228441039	OBSCN,ENSG00000269934	ENSG00000203811	H3C14	1	149812258	149812780	cis
0	4.2749e-304	rs144770939	1	27745905	WASF2	ENSG00000186226	LCE1E	1	152758732	152760901	cis
0	4.2749e-304	rs144413645	1	25172192	-	ENSG00000186226	LCE1E	1	152758732	152760901	cis
0	4.2749e-304	rs144266329	1	24089839	ELOA-AS1	ENSG00000203811	H3C14	1	149812258	149812780	cis
0	4.2749e-304	rs144233907	1	18257574	-	ENSG00000207974	MIR557	1	168344761	168344859	cis
0	4.2749e-304	rs144233907	1	18257574	-	ENSG00000207776	MIR551A	1	3477259	3477354	cis
0	4.2749e-304	rs144233907	1	18257574	-	ENSG00000185966	LCE3E	1	152538129	152539256	cis
0	4.2749e-304	rs144233907	1	18257574	-	ENSG00000203852	H3C15	1	149812258	149812776	cis
0	4.2749e-304	rs144200564	1	217297320	ESRRG	ENSG00000163206	SMCP	1	152850797	152857523	cis
0	4.2749e-304	rs144200564	1	217297320	ESRRG	ENSG00000236253	SLC25A3P1	1	53904042	53905693	cis
0	4.2749e-304	rs144200564	1	217297320	ESRRG	ENSG00000284662	OR4F16	1	367658	368597	cis
0	4.2749e-304	rs144200564	1	217297320	ESRRG	ENSG00000196184	OR10J1	1	159367254	159410753	cis
0	4.2749e-304	rs144200564	1	217297320	ESRRG	ENSG00000069812	HES2	1	6475293	6479979	cis
0	4.2749e-304	rs144143993	1	168602419	-	ENSG00000203811	H3C14	1	149812258	149812780	cis
0	4.2749e-304	rs144136460	1	57795105	DAB1	ENSG00000185888	PRSS38	1	228003385	228034171	cis
0	4.2749e-304	rs143950866	1	49828604	AGBL4	ENSG00000203811	H3C14	1	149812258	149812780	cis
0	4.2749e-304	rs143916866	1	24967537	SRRM1	ENSG00000186226	LCE1E	1	152758732	152760901	cis
0	4.2749e-304	rs143503281	1	246466263	SMYD3	ENSG00000163206	SMCP	1	152850797	152857523	cis
0	4.2749e-304	rs143503281	1	246466263	SMYD3	ENSG00000236253	SLC25A3P1	1	53904042	53905693	cis
0	4.2749e-304	rs143503281	1	246466263	SMYD3	ENSG00000284662	OR4F16	1	367658	368597	cis
0	4.2749e-304	rs143503281	1	246466263	SMYD3	ENSG00000196184	OR10J1	1	159367254	159410753	cis
0	4.2749e-304	rs143503281	1	246466263	SMYD3	ENSG00000069812	HES2	1	6475293	6479979	cis
0	4.2749e-304	rs143211859	1	225339371	DNAH14	ENSG00000184155	OR10J5	1	159504867	159505797	cis
0	4.2749e-304	rs143211859	1	225339371	DNAH14	ENSG00000264358	MIR3122	1	212250954	212251027	cis
0	4.2749e-304	rs143211859	1	225339371	DNAH14	ENSG00000142224	IL19	1	207007693	207016326	cis
0	4.2749e-304	rs143211859	1	225339371	DNAH14	ENSG00000215834	FMO9P	1	166573152	166594473	cis
0	4.2749e-304	rs143211859	1	225339371	DNAH14	ENSG00000197587	DMBX1	1	46972670	46981888	cis
0	4.2749e-304	rs143211859	1	225339371	DNAH14	ENSG00000151418	ATP6V1G3	1	198492351	198510075	cis
0	4.2749e-304	rs142965128	1	169454208	SLC19A2	ENSG00000283876	MIR4260	1	209796788	209796855	cis
0	4.2749e-304	rs142965128	1	169454208	SLC19A2	ENSG00000237413	MGC27382	1	78695282	78835147	cis
0	4.2749e-304	rs142925651	1	69600898	LINC01707	ENSG00000207974	MIR557	1	168344761	168344859	cis
0	4.2749e-304	rs142925651	1	69600898	LINC01707	ENSG00000207776	MIR551A	1	3477259	3477354	cis
0	4.2749e-304	rs142925651	1	69600898	LINC01707	ENSG00000185966	LCE3E	1	152538129	152539256	cis
0	4.2749e-304	rs142925651	1	69600898	LINC01707	ENSG00000203852	H3C15	1	149812258	149812776	cis
0	4.2749e-304	rs142769752	1	236237862	-	ENSG00000186226	LCE1E	1	152758732	152760901	cis
0	4.2749e-304	rs142671595	1	228466843	OBSCN	ENSG00000203811	H3C14	1	149812258	149812780	cis
0	4.2749e-304	rs142536084	1	223851922	CAPN8	ENSG00000185888	PRSS38	1	228003385	228034171	cis
0	4.2749e-304	rs142405270	1	161353349	-	ENSG00000186226	LCE1E	1	152758732	152760901	cis
0	4.2749e-304	rs1419056	1	119002896	-	ENSG00000163206	SMCP	1	152850797	152857523	cis
0	4.2749e-304	rs1419056	1	119002896	-	ENSG00000236253	SLC25A3P1	1	53904042	53905693	cis
0	4.2749e-304	rs1419056	1	119002896	-	ENSG00000284662	OR4F16	1	367658	368597	cis
0	4.2749e-304	rs1419056	1	119002896	-	ENSG00000196184	OR10J1	1	159367254	159410753	cis
0	4.2749e-304	rs1419056	1	119002896	-	ENSG00000069812	HES2	1	6475293	6479979	cis
0	4.2749e-304	rs1416824	1	239439085	-	ENSG00000142789	CELA3A	1	22328149	22339035	cis
0	4.2749e-304	rs1416824	1	239439085	-	ENSG00000188984	AADACL3	1	12776112	12788727	cis
0	4.2749e-304	rs141581712	1	2482353	TNFRSF14-AS1	ENSG00000207974	MIR557	1	168344761	168344859	cis
0	4.2749e-304	rs141581712	1	2482353	TNFRSF14-AS1	ENSG00000207776	MIR551A	1	3477259	3477354	cis
0	4.2749e-304	rs141581712	1	2482353	TNFRSF14-AS1	ENSG00000185966	LCE3E	1	152538129	152539256	cis
0	4.2749e-304	rs141581712	1	2482353	TNFRSF14-AS1	ENSG00000203852	H3C15	1	149812258	149812776	cis
0	4.2749e-304	rs1415434	1	164173124	-	ENSG00000203740	NTMT2	1	170115099	170138007	cis
0	4.2749e-304	rs1415434	1	164173124	-	ENSG00000199059	MIR135B	1	205417429	205417526	cis
0	4.2749e-304	rs1413821	1	62866390	-	ENSG00000186226	LCE1E	1	152758732	152760901	cis
0	4.2749e-304	rs141286754	1	112721720	LINC02884	ENSG00000186086	NBPF6	1	108992964	109014541	cis
0	4.2749e-304	rs141222966	1	45401870	EIF2B3	ENSG00000184155	OR10J5	1	159504867	159505797	cis
0	4.2749e-304	rs141222966	1	45401870	EIF2B3	ENSG00000264358	MIR3122	1	212250954	212251027	cis
0	4.2749e-304	rs141222966	1	45401870	EIF2B3	ENSG00000142224	IL19	1	207007693	207016326	cis
0	4.2749e-304	rs141222966	1	45401870	EIF2B3	ENSG00000215834	FMO9P	1	166573152	166594473	cis
0	4.2749e-304	rs141222966	1	45401870	EIF2B3	ENSG00000197587	DMBX1	1	46972670	46981888	cis
0	4.2749e-304	rs141222966	1	45401870	EIF2B3	ENSG00000151418	ATP6V1G3	1	198492351	198510075	cis
0	4.2749e-304	rs140451721	1	16073527	TMEM82,SLC25A34-AS1	ENSG00000203811	H3C14	1	149812258	149812780	cis
0	4.2749e-304	rs1404064	1	80203708	-	ENSG00000203740	NTMT2	1	170115099	170138007	cis
0	4.2749e-304	rs1404064	1	80203708	-	ENSG00000199059	MIR135B	1	205417429	205417526	cis
0	4.2749e-304	rs140249716	1	15597822	FHAD1	ENSG00000186226	LCE1E	1	152758732	152760901	cis
0	4.2749e-304	rs139826806	1	145422696	-	ENSG00000283876	MIR4260	1	209796788	209796855	cis
0	4.2749e-304	rs139826806	1	145422696	-	ENSG00000237413	MGC27382	1	78695282	78835147	cis
0	4.2749e-304	rs139403319	1	86464505	COL24A1	ENSG00000184155	OR10J5	1	159504867	159505797	cis
0	4.2749e-304	rs139403319	1	86464505	COL24A1	ENSG00000264358	MIR3122	1	212250954	212251027	cis
0	4.2749e-304	rs139403319	1	86464505	COL24A1	ENSG00000142224	IL19	1	207007693	207016326	cis
0	4.2749e-304	rs139403319	1	86464505	COL24A1	ENSG00000215834	FMO9P	1	166573152	166594473	cis
0	4.2749e-304	rs139403319	1	86464505	COL24A1	ENSG00000197587	DMBX1	1	46972670	46981888	cis
0	4.2749e-304	rs139403319	1	86464505	COL24A1	ENSG00000151418	ATP6V1G3	1	198492351	198510075	cis
0	4.2749e-304	rs139384581	1	235036884	ENSG00000286263	ENSG00000203811	H3C14	1	149812258	149812780	cis
0	4.2749e-304	rs1393495	1	189523135	-	ENSG00000207974	MIR557	1	168344761	168344859	cis
0	4.2749e-304	rs1393495	1	189523135	-	ENSG00000207776	MIR551A	1	3477259	3477354	cis
0	4.2749e-304	rs1393495	1	189523135	-	ENSG00000185966	LCE3E	1	152538129	152539256	cis
0	4.2749e-304	rs1393495	1	189523135	-	ENSG00000203852	H3C15	1	149812258	149812776	cis
0	4.2749e-304	rs139036573	1	59442943	LINC01358	ENSG00000283876	MIR4260	1	209796788	209796855	cis
0	4.2749e-304	rs139036573	1	59442943	LINC01358	ENSG00000237413	MGC27382	1	78695282	78835147	cis
0	4.2749e-304	rs139024008	1	146889817	LINC00624	ENSG00000207974	MIR557	1	168344761	168344859	cis
0	4.2749e-304	rs139024008	1	146889817	LINC00624	ENSG00000207776	MIR551A	1	3477259	3477354	cis
0	4.2749e-304	rs139024008	1	146889817	LINC00624	ENSG00000185966	LCE3E	1	152538129	152539256	cis
0	4.2749e-304	rs139024008	1	146889817	LINC00624	ENSG00000203852	H3C15	1	149812258	149812776	cis
0	4.2749e-304	rs138992974	1	108487567	VAV3	ENSG00000163206	SMCP	1	152850797	152857523	cis
0	4.2749e-304	rs138992974	1	108487567	VAV3	ENSG00000236253	SLC25A3P1	1	53904042	53905693	cis
0	4.2749e-304	rs138992974	1	108487567	VAV3	ENSG00000284662	OR4F16	1	367658	368597	cis
0	4.2749e-304	rs138992974	1	108487567	VAV3	ENSG00000196184	OR10J1	1	159367254	159410753	cis
0	4.2749e-304	rs138992974	1	108487567	VAV3	ENSG00000069812	HES2	1	6475293	6479979	cis
0	4.2749e-304	rs1389136	1	229018195	-	ENSG00000203811	H3C14	1	149812258	149812780	cis
0	4.2749e-304	rs1388452	1	101851347	LINC01307	ENSG00000142789	CELA3A	1	22328149	22339035	cis
0	4.2749e-304	rs1388452	1	101851347	LINC01307	ENSG00000188984	AADACL3	1	12776112	12788727	cis
0	4.2749e-304	rs1387353	1	164414741	-	ENSG00000203740	NTMT2	1	170115099	170138007	cis
0	4.2749e-304	rs1387353	1	164414741	-	ENSG00000199059	MIR135B	1	205417429	205417526	cis
0	4.2749e-304	rs138638077	1	15019141	KAZN	ENSG00000186086	NBPF6	1	108992964	109014541	cis
0	4.2749e-304	rs138564282	1	103576958	-	ENSG00000184155	OR10J5	1	159504867	159505797	cis
0	4.2749e-304	rs138564282	1	103576958	-	ENSG00000264358	MIR3122	1	212250954	212251027	cis
0	4.2749e-304	rs138564282	1	103576958	-	ENSG00000142224	IL19	1	207007693	207016326	cis
0	4.2749e-304	rs138564282	1	103576958	-	ENSG00000215834	FMO9P	1	166573152	166594473	cis
0	4.2749e-304	rs138564282	1	103576958	-	ENSG00000197587	DMBX1	1	46972670	46981888	cis
0	4.2749e-304	rs138564282	1	103576958	-	ENSG00000151418	ATP6V1G3	1	198492351	198510075	cis
0	4.2749e-304	rs138458605	1	19373973	-	ENSG00000185888	PRSS38	1	228003385	228034171	cis
0	4.2749e-304	rs138058295	1	45563006	ZSWIM5	ENSG00000184155	OR10J5	1	159504867	159505797	cis
0	4.2749e-304	rs138058295	1	45563006	ZSWIM5	ENSG00000264358	MIR3122	1	212250954	212251027	cis
0	4.2749e-304	rs138058295	1	45563006	ZSWIM5	ENSG00000142224	IL19	1	207007693	207016326	cis
0	4.2749e-304	rs138058295	1	45563006	ZSWIM5	ENSG00000215834	FMO9P	1	166573152	166594473	cis
0	4.2749e-304	rs138058295	1	45563006	ZSWIM5	ENSG00000197587	DMBX1	1	46972670	46981888	cis
0	4.2749e-304	rs138058295	1	45563006	ZSWIM5	ENSG00000151418	ATP6V1G3	1	198492351	198510075	cis
0	4.2749e-304	rs138018894	1	29857981	-	ENSG00000163206	SMCP	1	152850797	152857523	cis
0	4.2749e-304	rs138018894	1	29857981	-	ENSG00000236253	SLC25A3P1	1	53904042	53905693	cis
0	4.2749e-304	rs138018894	1	29857981	-	ENSG00000284662	OR4F16	1	367658	368597	cis
0	4.2749e-304	rs138018894	1	29857981	-	ENSG00000196184	OR10J1	1	159367254	159410753	cis
0	4.2749e-304	rs138018894	1	29857981	-	ENSG00000069812	HES2	1	6475293	6479979	cis
0	4.2749e-304	rs1379971	1	96486756	LINC02790	ENSG00000263353	PPIAL4A	1	144363586	144364246	cis
0	4.2749e-304	rs1353671	1	74260853	ENSG00000285778	ENSG00000142789	CELA3A	1	22328149	22339035	cis
0	4.2749e-304	rs1353671	1	74260853	ENSG00000285778	ENSG00000188984	AADACL3	1	12776112	12788727	cis
0	4.2749e-304	rs1343301	1	119104373	-	ENSG00000203811	H3C14	1	149812258	149812780	cis
0	4.2749e-304	rs13374982	1	163772455	-	ENSG00000184155	OR10J5	1	159504867	159505797	cis
0	4.2749e-304	rs13374982	1	163772455	-	ENSG00000264358	MIR3122	1	212250954	212251027	cis
0	4.2749e-304	rs13374982	1	163772455	-	ENSG00000142224	IL19	1	207007693	207016326	cis
0	4.2749e-304	rs13374982	1	163772455	-	ENSG00000215834	FMO9P	1	166573152	166594473	cis
0	4.2749e-304	rs13374982	1	163772455	-	ENSG00000197587	DMBX1	1	46972670	46981888	cis
0	4.2749e-304	rs13374982	1	163772455	-	ENSG00000151418	ATP6V1G3	1	198492351	198510075	cis
0	4.2749e-304	rs13353034	1	171220811	FMO1,ENSG00000231424	ENSG00000142789	CELA3A	1	22328149	22339035	cis
0	4.2749e-304	rs13353034	1	171220811	FMO1,ENSG00000231424	ENSG00000188984	AADACL3	1	12776112	12788727	cis
0	4.2749e-304	rs1324727	1	119029958	-	ENSG00000203811	H3C14	1	149812258	149812780	cis
0	4.2749e-304	rs1321999	1	185524918	-	ENSG00000184155	OR10J5	1	159504867	159505797	cis
0	4.2749e-304	rs1321999	1	185524918	-	ENSG00000264358	MIR3122	1	212250954	212251027	cis
0	4.2749e-304	rs1321999	1	185524918	-	ENSG00000142224	IL19	1	207007693	207016326	cis
0	4.2749e-304	rs1321999	1	185524918	-	ENSG00000215834	FMO9P	1	166573152	166594473	cis
0	4.2749e-304	rs1321999	1	185524918	-	ENSG00000197587	DMBX1	1	46972670	46981888	cis
0	4.2749e-304	rs1321999	1	185524918	-	ENSG00000151418	ATP6V1G3	1	198492351	198510075	cis
0	4.2749e-304	rs1292081	1	27971502	-	ENSG00000207974	MIR557	1	168344761	168344859	cis
0	4.2749e-304	rs1292081	1	27971502	-	ENSG00000207776	MIR551A	1	3477259	3477354	cis
0	4.2749e-304	rs1292081	1	27971502	-	ENSG00000185966	LCE3E	1	152538129	152539256	cis
0	4.2749e-304	rs1292081	1	27971502	-	ENSG00000203852	H3C15	1	149812258	149812776	cis
0	4.2749e-304	rs1290494	1	39654698	MACF1	ENSG00000203740	NTMT2	1	170115099	170138007	cis
0	4.2749e-304	rs1290494	1	39654698	MACF1	ENSG00000199059	MIR135B	1	205417429	205417526	cis
0	4.2749e-304	rs1288617	1	53952141	-	ENSG00000142789	CELA3A	1	22328149	22339035	cis
0	4.2749e-304	rs1288617	1	53952141	-	ENSG00000188984	AADACL3	1	12776112	12788727	cis
0	4.2749e-304	rs1281188	1	111066938	KC - 2	ENSG00000163206	SMCP	1	152850797	152857523	cis
0	4.2749e-304	rs1281188	1	111066938	KC - 2	ENSG00000284662	OR4F16	1	367658	368597	cis
0	4.2749e-304	rs1281188	1	111066938	KC - 2	ENSG00000196184	OR10J1	1	159367254	159410753	cis
0	4.2749e-304	rs12760871	1	164021052	-	ENSG00000203740	NTMT2	1	170115099	170138007	cis
0	4.2749e-304	rs12760871	1	164021052	-	ENSG00000199059	MIR135B	1	205417429	205417526	cis
0	4.2749e-304	rs12752338	1	241004429	RGS7	ENSG00000184155	OR10J5	1	159504867	159505797	cis
0	4.2749e-304	rs12752338	1	241004429	RGS7	ENSG00000264358	MIR3122	1	212250954	212251027	cis
0	4.2749e-304	rs12752338	1	241004429	RGS7	ENSG00000142224	IL19	1	207007693	207016326	cis
0	4.2749e-304	rs12752338	1	241004429	RGS7	ENSG00000215834	FMO9P	1	166573152	166594473	cis
0	4.2749e-304	rs12752338	1	241004429	RGS7	ENSG00000197587	DMBX1	1	46972670	46981888	cis
0	4.2749e-304	rs12752338	1	241004429	RGS7	ENSG00000151418	ATP6V1G3	1	198492351	198510075	cis
0	4.2749e-304	rs12746702	1	101698388	-	ENSG00000185888	PRSS38	1	228003385	228034171	cis
0	4.2749e-304	rs12745094	1	59075102	-	ENSG00000283876	MIR4260	1	209796788	209796855	cis
0	4.2749e-304	rs12745094	1	59075102	-	ENSG00000237413	MGC27382	1	78695282	78835147	cis
0	4.2749e-304	rs12742923	1	83489844	LINC01362	ENSG00000184155	OR10J5	1	159504867	159505797	cis
0	4.2749e-304	rs12742923	1	83489844	LINC01362	ENSG00000264358	MIR3122	1	212250954	212251027	cis
0	4.2749e-304	rs12742923	1	83489844	LINC01362	ENSG00000142224	IL19	1	207007693	207016326	cis
0	4.2749e-304	rs12742923	1	83489844	LINC01362	ENSG00000215834	FMO9P	1	166573152	166594473	cis
0	4.2749e-304	rs12742923	1	83489844	LINC01362	ENSG00000197587	DMBX1	1	46972670	46981888	cis
0	4.2749e-304	rs12742923	1	83489844	LINC01362	ENSG00000151418	ATP6V1G3	1	198492351	198510075	cis
0	4.2749e-304	rs12739626	1	228498775	OBSCN	ENSG00000185888	PRSS38	1	228003385	228034171	cis
0	4.2749e-304	rs12738607	1	47955614	-	ENSG00000186226	LCE1E	1	152758732	152760901	cis
0	4.2749e-304	rs12737468	1	54851517	SSBP3	ENSG00000163206	SMCP	1	152850797	152857523	cis
0	4.2749e-304	rs12737468	1	54851517	SSBP3	ENSG00000236253	SLC25A3P1	1	53904042	53905693	cis
0	4.2749e-304	rs12737468	1	54851517	SSBP3	ENSG00000284662	OR4F16	1	367658	368597	cis
0	4.2749e-304	rs12737468	1	54851517	SSBP3	ENSG00000196184	OR10J1	1	159367254	159410753	cis
0	4.2749e-304	rs12737468	1	54851517	SSBP3	ENSG00000069812	HES2	1	6475293	6479979	cis
0	4.2749e-304	rs12734403	1	208213653	PLX - 2	ENSG00000283876	MIR4260	1	209796788	209796855	cis
0	4.2749e-304	rs12734403	1	208213653	PLX - 2	ENSG00000237413	MGC27382	1	78695282	78835147	cis
0	4.2749e-304	rs12733032	1	177260147	-	ENSG00000184155	OR10J5	1	159504867	159505797	cis
0	4.2749e-304	rs12733032	1	177260147	-	ENSG00000264358	MIR3122	1	212250954	212251027	cis
0	4.2749e-304	rs12733032	1	177260147	-	ENSG00000142224	IL19	1	207007693	207016326	cis
0	4.2749e-304	rs12733032	1	177260147	-	ENSG00000215834	FMO9P	1	166573152	166594473	cis
0	4.2749e-304	rs12733032	1	177260147	-	ENSG00000197587	DMBX1	1	46972670	46981888	cis
0	4.2749e-304	rs12733032	1	177260147	-	ENSG00000151418	ATP6V1G3	1	198492351	198510075	cis
0	4.2749e-304	rs12730058	1	79546644	ADGRL4	ENSG00000203811	H3C14	1	149812258	149812780	cis
0	4.2749e-304	rs12728785	1	225528665	DNAH14	ENSG00000142789	CELA3A	1	22328149	22339035	cis
0	4.2749e-304	rs12728785	1	225528665	DNAH14	ENSG00000188984	AADACL3	1	12776112	12788727	cis
0	4.2749e-304	rs12568815	1	5521691	-	ENSG00000163206	SMCP	1	152850797	152857523	cis
0	4.2749e-304	rs12568815	1	5521691	-	ENSG00000236253	SLC25A3P1	1	53904042	53905693	cis
0	4.2749e-304	rs12568815	1	5521691	-	ENSG00000284662	OR4F16	1	367658	368597	cis
0	4.2749e-304	rs12568815	1	5521691	-	ENSG00000196184	OR10J1	1	159367254	159410753	cis
0	4.2749e-304	rs12568815	1	5521691	-	ENSG00000069812	HES2	1	6475293	6479979	cis
0	4.2749e-304	rs12566456	1	211135613	KCNH1	ENSG00000186226	LCE1E	1	152758732	152760901	cis
0	4.2749e-304	rs12565108	1	7501060	CAMTA1	ENSG00000184155	OR10J5	1	159504867	159505797	cis
0	4.2749e-304	rs12565108	1	7501060	CAMTA1	ENSG00000264358	MIR3122	1	212250954	212251027	cis
0	4.2749e-304	rs12565108	1	7501060	CAMTA1	ENSG00000142224	IL19	1	207007693	207016326	cis
0	4.2749e-304	rs12565108	1	7501060	CAMTA1	ENSG00000215834	FMO9P	1	166573152	166594473	cis
0	4.2749e-304	rs12565108	1	7501060	CAMTA1	ENSG00000197587	DMBX1	1	46972670	46981888	cis
0	4.2749e-304	rs12565108	1	7501060	CAMTA1	ENSG00000151418	ATP6V1G3	1	198492351	198510075	cis
0	4.2749e-304	rs12562017	1	233731047	-	ENSG00000283876	MIR4260	1	209796788	209796855	cis
0	4.2749e-304	rs12562017	1	233731047	-	ENSG00000237413	MGC27382	1	78695282	78835147	cis
0	4.2749e-304	rs12410975	1	209807782	LAMB3	ENSG00000283876	MIR4260	1	209796788	209796855	cis
0	4.2749e-304	rs12410975	1	209807782	LAMB3	ENSG00000237413	MGC27382	1	78695282	78835147	cis
0	4.2749e-304	rs12409132	1	163109401	RGS5	ENSG00000163206	SMCP	1	152850797	152857523	cis
0	4.2749e-304	rs12409132	1	163109401	RGS5	ENSG00000236253	SLC25A3P1	1	53904042	53905693	cis
0	4.2749e-304	rs12409132	1	163109401	RGS5	ENSG00000284662	OR4F16	1	367658	368597	cis
0	4.2749e-304	rs12409132	1	163109401	RGS5	ENSG00000196184	OR10J1	1	159367254	159410753	cis
0	4.2749e-304	rs12409132	1	163109401	RGS5	ENSG00000069812	HES2	1	6475293	6479979	cis
0	4.2749e-304	rs12409121	1	163109315	RGS5	ENSG00000163206	SMCP	1	152850797	152857523	cis
0	4.2749e-304	rs12409121	1	163109315	RGS5	ENSG00000236253	SLC25A3P1	1	53904042	53905693	cis
0	4.2749e-304	rs12409121	1	163109315	RGS5	ENSG00000284662	OR4F16	1	367658	368597	cis
0	4.2749e-304	rs12409121	1	163109315	RGS5	ENSG00000196184	OR10J1	1	159367254	159410753	cis
0	4.2749e-304	rs12409121	1	163109315	RGS5	ENSG00000069812	HES2	1	6475293	6479979	cis
0	4.2749e-304	rs12408821	1	163109029	RGS5	ENSG00000163206	SMCP	1	152850797	152857523	cis
0	4.2749e-304	rs12408821	1	163109029	RGS5	ENSG00000236253	SLC25A3P1	1	53904042	53905693	cis
0	4.2749e-304	rs12408821	1	163109029	RGS5	ENSG00000284662	OR4F16	1	367658	368597	cis
0	4.2749e-304	rs12408821	1	163109029	RGS5	ENSG00000196184	OR10J1	1	159367254	159410753	cis
0	4.2749e-304	rs12408821	1	163109029	RGS5	ENSG00000069812	HES2	1	6475293	6479979	cis
0	4.2749e-304	rs12407007	1	30890532	ENSG00000231949	ENSG00000283876	MIR4260	1	209796788	209796855	cis
0	4.2749e-304	rs12407007	1	30890532	ENSG00000231949	ENSG00000237413	MGC27382	1	78695282	78835147	cis
0	4.2749e-304	rs12406375	1	120009049	-	ENSG00000184155	OR10J5	1	159504867	159505797	cis
0	4.2749e-304	rs12406375	1	120009049	-	ENSG00000264358	MIR3122	1	212250954	212251027	cis
0	4.2749e-304	rs12406375	1	120009049	-	ENSG00000142224	IL19	1	207007693	207016326	cis
0	4.2749e-304	rs12406375	1	120009049	-	ENSG00000215834	FMO9P	1	166573152	166594473	cis
0	4.2749e-304	rs12406375	1	120009049	-	ENSG00000197587	DMBX1	1	46972670	46981888	cis
0	4.2749e-304	rs12406375	1	120009049	-	ENSG00000151418	ATP6V1G3	1	198492351	198510075	cis
0	4.2749e-304	rs12404952	1	92215725	TGFBR3	ENSG00000186086	NBPF6	1	108992964	109014541	cis
0	4.2749e-304	rs12403122	1	213977989	-	ENSG00000163206	SMCP	1	152850797	152857523	cis
0	4.2749e-304	rs12403122	1	213977989	-	ENSG00000236253	SLC25A3P1	1	53904042	53905693	cis
0	4.2749e-304	rs12403122	1	213977989	-	ENSG00000284662	OR4F16	1	367658	368597	cis
0	4.2749e-304	rs12403122	1	213977989	-	ENSG00000196184	OR10J1	1	159367254	159410753	cis
0	4.2749e-304	rs12403122	1	213977989	-	ENSG00000069812	HES2	1	6475293	6479979	cis
0	4.2749e-304	rs12402777	1	189855850	-	ENSG00000203740	NTMT2	1	170115099	170138007	cis
0	4.2749e-304	rs12402777	1	189855850	-	ENSG00000199059	MIR135B	1	205417429	205417526	cis
0	4.2749e-304	rs12354285	1	199204675	LINC02789	ENSG00000186226	LCE1E	1	152758732	152760901	cis
0	4.2749e-304	rs1233833	1	198036134	-	ENSG00000203811	H3C14	1	149812258	149812780	cis
0	4.2749e-304	rs12240044	1	49990335	AGBL4	ENSG00000197241	SLC2A7	1	9063358	9086404	cis
0	4.2749e-304	rs1216793	1	113657092	LRIG2	ENSG00000142789	CELA3A	1	22328149	22339035	cis
0	4.2749e-304	rs1216793	1	113657092	LRIG2	ENSG00000188984	AADACL3	1	12776112	12788727	cis
0	4.2749e-304	rs12145784	1	12816220	CFAP107	ENSG00000163206	SMCP	1	152850797	152857523	cis
0	4.2749e-304	rs12145784	1	12816220	CFAP107	ENSG00000236253	SLC25A3P1	1	53904042	53905693	cis
0	4.2749e-304	rs12145784	1	12816220	CFAP107	ENSG00000284662	OR4F16	1	367658	368597	cis
0	4.2749e-304	rs12145784	1	12816220	CFAP107	ENSG00000196184	OR10J1	1	159367254	159410753	cis
0	4.2749e-304	rs12145784	1	12816220	CFAP107	ENSG00000069812	HES2	1	6475293	6479979	cis
0	4.2749e-304	rs12144715	1	84865230	D - SE2B	ENSG00000184155	OR10J5	1	159504867	159505797	cis
0	4.2749e-304	rs12144715	1	84865230	D - SE2B	ENSG00000264358	MIR3122	1	212250954	212251027	cis
0	4.2749e-304	rs12144715	1	84865230	D - SE2B	ENSG00000142224	IL19	1	207007693	207016326	cis
0	4.2749e-304	rs12144715	1	84865230	D - SE2B	ENSG00000215834	FMO9P	1	166573152	166594473	cis
0	4.2749e-304	rs12144715	1	84865230	D - SE2B	ENSG00000197587	DMBX1	1	46972670	46981888	cis
0	4.2749e-304	rs12144715	1	84865230	D - SE2B	ENSG00000151418	ATP6V1G3	1	198492351	198510075	cis
0	4.2749e-304	rs12143716	1	76455594	ENSG00000225605	ENSG00000184155	OR10J5	1	159504867	159505797	cis
0	4.2749e-304	rs12143716	1	76455594	ENSG00000225605	ENSG00000264358	MIR3122	1	212250954	212251027	cis
0	4.2749e-304	rs12143716	1	76455594	ENSG00000225605	ENSG00000142224	IL19	1	207007693	207016326	cis
0	4.2749e-304	rs12143716	1	76455594	ENSG00000225605	ENSG00000215834	FMO9P	1	166573152	166594473	cis
0	4.2749e-304	rs12143716	1	76455594	ENSG00000225605	ENSG00000197587	DMBX1	1	46972670	46981888	cis
0	4.2749e-304	rs12143716	1	76455594	ENSG00000225605	ENSG00000151418	ATP6V1G3	1	198492351	198510075	cis
0	4.2749e-304	rs12142867	1	216638249	-	ENSG00000185888	PRSS38	1	228003385	228034171	cis
0	4.2749e-304	rs12142502	1	78785308	PTGFR,MGC27382	ENSG00000207974	MIR557	1	168344761	168344859	cis
0	4.2749e-304	rs12142502	1	78785308	PTGFR,MGC27382	ENSG00000207776	MIR551A	1	3477259	3477354	cis
0	4.2749e-304	rs12142502	1	78785308	PTGFR,MGC27382	ENSG00000185966	LCE3E	1	152538129	152539256	cis
0	4.2749e-304	rs12142502	1	78785308	PTGFR,MGC27382	ENSG00000203852	H3C15	1	149812258	149812776	cis
0	4.2749e-304	rs12140988	1	32960336	ENSG00000254553,ZBTB8B	ENSG00000142789	CELA3A	1	22328149	22339035	cis
0	4.2749e-304	rs12140988	1	32960336	ENSG00000254553,ZBTB8B	ENSG00000188984	AADACL3	1	12776112	12788727	cis
0	4.2749e-304	rs12140856	1	160266349	COPA	ENSG00000163206	SMCP	1	152850797	152857523	cis
0	4.2749e-304	rs12140856	1	160266349	COPA	ENSG00000236253	SLC25A3P1	1	53904042	53905693	cis
0	4.2749e-304	rs12140856	1	160266349	COPA	ENSG00000284662	OR4F16	1	367658	368597	cis
0	4.2749e-304	rs12140856	1	160266349	COPA	ENSG00000196184	OR10J1	1	159367254	159410753	cis
0	4.2749e-304	rs12140856	1	160266349	COPA	ENSG00000069812	HES2	1	6475293	6479979	cis
0	4.2749e-304	rs12139126	1	114656937	SYT6	ENSG00000185888	PRSS38	1	228003385	228034171	cis
0	4.2749e-304	rs12137941	1	81778651	ADGRL2	ENSG00000186226	LCE1E	1	152758732	152760901	cis
0	4.2749e-304	rs12135377	1	82506257	-	ENSG00000203811	H3C14	1	149812258	149812780	cis
0	4.2749e-304	rs12134819	1	211202705	KCNH1	ENSG00000186226	LCE1E	1	152758732	152760901	cis
0	4.2749e-304	rs12134621	1	90532229	-	ENSG00000203740	NTMT2	1	170115099	170138007	cis
0	4.2749e-304	rs12134621	1	90532229	-	ENSG00000199059	MIR135B	1	205417429	205417526	cis
0	4.2749e-304	rs12133766	1	231954145	DISC1,TS - X-DISC1,ENSG00000286071	ENSG00000283876	MIR4260	1	209796788	209796855	cis
0	4.2749e-304	rs12133766	1	231954145	DISC1,TS - X-DISC1,ENSG00000286071	ENSG00000237413	MGC27382	1	78695282	78835147	cis
0	4.2749e-304	rs12132898	1	57721731	DAB1	ENSG00000184155	OR10J5	1	159504867	159505797	cis
0	4.2749e-304	rs12132898	1	57721731	DAB1	ENSG00000264358	MIR3122	1	212250954	212251027	cis
0	4.2749e-304	rs12132898	1	57721731	DAB1	ENSG00000142224	IL19	1	207007693	207016326	cis
0	4.2749e-304	rs12132898	1	57721731	DAB1	ENSG00000215834	FMO9P	1	166573152	166594473	cis
0	4.2749e-304	rs12132898	1	57721731	DAB1	ENSG00000197587	DMBX1	1	46972670	46981888	cis
0	4.2749e-304	rs12132898	1	57721731	DAB1	ENSG00000151418	ATP6V1G3	1	198492351	198510075	cis
0	4.2749e-304	rs12128836	1	246349328	SMYD3	ENSG00000185888	PRSS38	1	228003385	228034171	cis
0	4.2749e-304	rs12127732	1	52940845	TUT4	ENSG00000203811	H3C14	1	149812258	149812780	cis
0	4.2749e-304	rs12127323	1	100190843	FRRS1	ENSG00000203811	H3C14	1	149812258	149812780	cis
0	4.2749e-304	rs12125018	1	154549491	CHRNB2	ENSG00000163206	SMCP	1	152850797	152857523	cis
0	4.2749e-304	rs12125018	1	154549491	CHRNB2	ENSG00000236253	SLC25A3P1	1	53904042	53905693	cis
0	4.2749e-304	rs12125018	1	154549491	CHRNB2	ENSG00000284662	OR4F16	1	367658	368597	cis
0	4.2749e-304	rs12125018	1	154549491	CHRNB2	ENSG00000196184	OR10J1	1	159367254	159410753	cis
0	4.2749e-304	rs12125018	1	154549491	CHRNB2	ENSG00000069812	HES2	1	6475293	6479979	cis
0	4.2749e-304	rs12124175	1	179929388	CEP350	ENSG00000283876	MIR4260	1	209796788	209796855	cis
0	4.2749e-304	rs12124175	1	179929388	CEP350	ENSG00000237413	MGC27382	1	78695282	78835147	cis
0	4.2749e-304	rs12122962	1	29252322	EPB41	ENSG00000121634	GJA8	1	147374920	147381395	cis
0	4.2749e-304	rs12120453	1	49840870	AGBL4,AGBL4-IT1	ENSG00000163206	SMCP	1	152850797	152857523	cis
0	4.2749e-304	rs12120453	1	49840870	AGBL4,AGBL4-IT1	ENSG00000236253	SLC25A3P1	1	53904042	53905693	cis
0	4.2749e-304	rs12120453	1	49840870	AGBL4,AGBL4-IT1	ENSG00000284662	OR4F16	1	367658	368597	cis
0	4.2749e-304	rs12120453	1	49840870	AGBL4,AGBL4-IT1	ENSG00000196184	OR10J1	1	159367254	159410753	cis
0	4.2749e-304	rs12120453	1	49840870	AGBL4,AGBL4-IT1	ENSG00000069812	HES2	1	6475293	6479979	cis
0	4.2749e-304	rs12119400	1	237143803	-	ENSG00000203740	NTMT2	1	170115099	170138007	cis
0	4.2749e-304	rs12119400	1	237143803	-	ENSG00000199059	MIR135B	1	205417429	205417526	cis
0	4.2749e-304	rs12118846	1	40553444	PPT1	ENSG00000182898	TCHHL1	1	152056616	152061540	cis
0	4.2749e-304	rs12118133	1	210752116	HHAT	ENSG00000184155	OR10J5	1	159504867	159505797	cis
0	4.2749e-304	rs12118133	1	210752116	HHAT	ENSG00000264358	MIR3122	1	212250954	212251027	cis
0	4.2749e-304	rs12118133	1	210752116	HHAT	ENSG00000142224	IL19	1	207007693	207016326	cis
0	4.2749e-304	rs12118133	1	210752116	HHAT	ENSG00000215834	FMO9P	1	166573152	166594473	cis
0	4.2749e-304	rs12118133	1	210752116	HHAT	ENSG00000197587	DMBX1	1	46972670	46981888	cis
0	4.2749e-304	rs12118133	1	210752116	HHAT	ENSG00000151418	ATP6V1G3	1	198492351	198510075	cis
0	4.2749e-304	rs12092544	1	108055112	-	ENSG00000142789	CELA3A	1	22328149	22339035	cis
0	4.2749e-304	rs12092544	1	108055112	-	ENSG00000188984	AADACL3	1	12776112	12788727	cis
0	4.2749e-304	rs12092254	1	1113121	TTLL10,TTLL10-AS1	ENSG00000283876	MIR4260	1	209796788	209796855	cis
0	4.2749e-304	rs12092254	1	1113121	TTLL10,TTLL10-AS1	ENSG00000237413	MGC27382	1	78695282	78835147	cis
0	4.2749e-304	rs12091913	1	63496207	-	ENSG00000185888	PRSS38	1	228003385	228034171	cis
0	4.2749e-304	rs12090855	1	28874969	-	ENSG00000207974	MIR557	1	168344761	168344859	cis
0	4.2749e-304	rs12090855	1	28874969	-	ENSG00000207776	MIR551A	1	3477259	3477354	cis
0	4.2749e-304	rs12090855	1	28874969	-	ENSG00000185966	LCE3E	1	152538129	152539256	cis
0	4.2749e-304	rs12090855	1	28874969	-	ENSG00000203852	H3C15	1	149812258	149812776	cis
0	4.2749e-304	rs12089482	1	185597494	LINC01350	ENSG00000185888	PRSS38	1	228003385	228034171	cis
0	4.2749e-304	rs12088342	1	158871453	-	ENSG00000203740	NTMT2	1	170115099	170138007	cis
0	4.2749e-304	rs12088342	1	158871453	-	ENSG00000199059	MIR135B	1	205417429	205417526	cis
0	4.2749e-304	rs12086664	1	237171694	-	ENSG00000163206	SMCP	1	152850797	152857523	cis
0	4.2749e-304	rs12086664	1	237171694	-	ENSG00000236253	SLC25A3P1	1	53904042	53905693	cis
0	4.2749e-304	rs12086664	1	237171694	-	ENSG00000284662	OR4F16	1	367658	368597	cis
0	4.2749e-304	rs12086664	1	237171694	-	ENSG00000196184	OR10J1	1	159367254	159410753	cis
0	4.2749e-304	rs12086664	1	237171694	-	ENSG00000069812	HES2	1	6475293	6479979	cis
0	4.2749e-304	rs12079836	1	90520618	-	ENSG00000186226	LCE1E	1	152758732	152760901	cis
0	4.2749e-304	rs12076657	1	164195785	-	ENSG00000203740	NTMT2	1	170115099	170138007	cis
0	4.2749e-304	rs12076657	1	164195785	-	ENSG00000199059	MIR135B	1	205417429	205417526	cis
0	4.2749e-304	rs12075743	1	216937129	ESRRG	ENSG00000184155	OR10J5	1	159504867	159505797	cis
0	4.2749e-304	rs12075743	1	216937129	ESRRG	ENSG00000264358	MIR3122	1	212250954	212251027	cis
0	4.2749e-304	rs12075743	1	216937129	ESRRG	ENSG00000142224	IL19	1	207007693	207016326	cis
0	4.2749e-304	rs12075743	1	216937129	ESRRG	ENSG00000215834	FMO9P	1	166573152	166594473	cis
0	4.2749e-304	rs12075743	1	216937129	ESRRG	ENSG00000197587	DMBX1	1	46972670	46981888	cis
0	4.2749e-304	rs12075743	1	216937129	ESRRG	ENSG00000151418	ATP6V1G3	1	198492351	198510075	cis
0	4.2749e-304	rs12071479	1	189512884	-	ENSG00000207974	MIR557	1	168344761	168344859	cis
0	4.2749e-304	rs12071479	1	189512884	-	ENSG00000207776	MIR551A	1	3477259	3477354	cis
0	4.2749e-304	rs12071479	1	189512884	-	ENSG00000185966	LCE3E	1	152538129	152539256	cis
0	4.2749e-304	rs12071479	1	189512884	-	ENSG00000203852	H3C15	1	149812258	149812776	cis
0	4.2749e-304	rs12063048	1	185484309	-	ENSG00000186226	LCE1E	1	152758732	152760901	cis
0	4.2749e-304	rs12061698	1	158088687	-	ENSG00000203811	H3C14	1	149812258	149812780	cis
0	4.2749e-304	rs12060034	1	198224252	NEK7	ENSG00000203740	NTMT2	1	170115099	170138007	cis
0	4.2749e-304	rs12060034	1	198224252	NEK7	ENSG00000199059	MIR135B	1	205417429	205417526	cis
0	4.2749e-304	rs12058910	1	25333264	-	ENSG00000283876	MIR4260	1	209796788	209796855	cis
0	4.2749e-304	rs12058910	1	25333264	-	ENSG00000237413	MGC27382	1	78695282	78835147	cis
0	4.2749e-304	rs12058607	1	118421109	GDAP2	ENSG00000184155	OR10J5	1	159504867	159505797	cis
0	4.2749e-304	rs12058607	1	118421109	GDAP2	ENSG00000264358	MIR3122	1	212250954	212251027	cis
0	4.2749e-304	rs12058607	1	118421109	GDAP2	ENSG00000142224	IL19	1	207007693	207016326	cis
0	4.2749e-304	rs12058607	1	118421109	GDAP2	ENSG00000215834	FMO9P	1	166573152	166594473	cis
0	4.2749e-304	rs12058607	1	118421109	GDAP2	ENSG00000197587	DMBX1	1	46972670	46981888	cis
0	4.2749e-304	rs12058607	1	118421109	GDAP2	ENSG00000151418	ATP6V1G3	1	198492351	198510075	cis
0	4.2749e-304	rs12048739	1	231316174	TRIM67	ENSG00000184155	OR10J5	1	159504867	159505797	cis
0	4.2749e-304	rs12048739	1	231316174	TRIM67	ENSG00000264358	MIR3122	1	212250954	212251027	cis
0	4.2749e-304	rs12048739	1	231316174	TRIM67	ENSG00000142224	IL19	1	207007693	207016326	cis
0	4.2749e-304	rs12048739	1	231316174	TRIM67	ENSG00000215834	FMO9P	1	166573152	166594473	cis
0	4.2749e-304	rs12048739	1	231316174	TRIM67	ENSG00000197587	DMBX1	1	46972670	46981888	cis
0	4.2749e-304	rs12048739	1	231316174	TRIM67	ENSG00000151418	ATP6V1G3	1	198492351	198510075	cis
0	4.2749e-304	rs12047154	1	106196929	-	ENSG00000263353	PPIAL4A	1	144363586	144364246	cis
0	4.2749e-304	rs12042904	1	230143970	-	ENSG00000207974	MIR557	1	168344761	168344859	cis
0	4.2749e-304	rs12042904	1	230143970	-	ENSG00000207776	MIR551A	1	3477259	3477354	cis
0	4.2749e-304	rs12042904	1	230143970	-	ENSG00000185966	LCE3E	1	152538129	152539256	cis
0	4.2749e-304	rs12042904	1	230143970	-	ENSG00000203852	H3C15	1	149812258	149812776	cis
0	4.2749e-304	rs12042483	1	62833738	-	ENSG00000163206	SMCP	1	152850797	152857523	cis
0	4.2749e-304	rs12042483	1	62833738	-	ENSG00000236253	SLC25A3P1	1	53904042	53905693	cis
0	4.2749e-304	rs12042483	1	62833738	-	ENSG00000284662	OR4F16	1	367658	368597	cis
0	4.2749e-304	rs12042483	1	62833738	-	ENSG00000196184	OR10J1	1	159367254	159410753	cis
0	4.2749e-304	rs12042483	1	62833738	-	ENSG00000069812	HES2	1	6475293	6479979	cis
0	4.2749e-304	rs12038031	1	186581005	-	ENSG00000163206	SMCP	1	152850797	152857523	cis
0	4.2749e-304	rs12038031	1	186581005	-	ENSG00000236253	SLC25A3P1	1	53904042	53905693	cis
0	4.2749e-304	rs12038031	1	186581005	-	ENSG00000284662	OR4F16	1	367658	368597	cis
0	4.2749e-304	rs12038031	1	186581005	-	ENSG00000196184	OR10J1	1	159367254	159410753	cis
0	4.2749e-304	rs12038031	1	186581005	-	ENSG00000069812	HES2	1	6475293	6479979	cis
0	4.2749e-304	rs12036920	1	208677005	-	ENSG00000142789	CELA3A	1	22328149	22339035	cis
0	4.2749e-304	rs12036920	1	208677005	-	ENSG00000188984	AADACL3	1	12776112	12788727	cis
0	4.2749e-304	rs12035857	1	30740493	-	ENSG00000207974	MIR557	1	168344761	168344859	cis
0	4.2749e-304	rs12035857	1	30740493	-	ENSG00000207776	MIR551A	1	3477259	3477354	cis
0	4.2749e-304	rs12035857	1	30740493	-	ENSG00000185966	LCE3E	1	152538129	152539256	cis
0	4.2749e-304	rs12035857	1	30740493	-	ENSG00000203852	H3C15	1	149812258	149812776	cis
0	4.2749e-304	rs12035356	1	154753467	KCNN3	ENSG00000207974	MIR557	1	168344761	168344859	cis
0	4.2749e-304	rs12035356	1	154753467	KCNN3	ENSG00000207776	MIR551A	1	3477259	3477354	cis
0	4.2749e-304	rs12035356	1	154753467	KCNN3	ENSG00000185966	LCE3E	1	152538129	152539256	cis
0	4.2749e-304	rs12035356	1	154753467	KCNN3	ENSG00000203852	H3C15	1	149812258	149812776	cis
0	4.2749e-304	rs12035349	1	77557339	PIGK	ENSG00000186226	LCE1E	1	152758732	152760901	cis
0	4.2749e-304	rs12032637	1	1465382	ATAD3A	ENSG00000283876	MIR4260	1	209796788	209796855	cis
0	4.2749e-304	rs12032637	1	1465382	ATAD3A	ENSG00000237413	MGC27382	1	78695282	78835147	cis
0	4.2749e-304	rs12028875	1	15530336	TMEM51	ENSG00000207974	MIR557	1	168344761	168344859	cis
0	4.2749e-304	rs12028875	1	15530336	TMEM51	ENSG00000207776	MIR551A	1	3477259	3477354	cis
0	4.2749e-304	rs12028875	1	15530336	TMEM51	ENSG00000185966	LCE3E	1	152538129	152539256	cis
0	4.2749e-304	rs12028875	1	15530336	TMEM51	ENSG00000203852	H3C15	1	149812258	149812776	cis
0	4.2749e-304	rs12026788	1	96880146	-	ENSG00000142789	CELA3A	1	22328149	22339035	cis
0	4.2749e-304	rs12026788	1	96880146	-	ENSG00000188984	AADACL3	1	12776112	12788727	cis
0	4.2749e-304	rs12025511	1	215093394	-	ENSG00000283876	MIR4260	1	209796788	209796855	cis
0	4.2749e-304	rs12025511	1	215093394	-	ENSG00000237413	MGC27382	1	78695282	78835147	cis
0	4.2749e-304	rs12024706	1	48282376	TRABD2B	ENSG00000185888	PRSS38	1	228003385	228034171	cis
0	4.2749e-304	rs12023209	1	191798964	LINC02770	ENSG00000203740	NTMT2	1	170115099	170138007	cis
0	4.2749e-304	rs12023209	1	191798964	LINC02770	ENSG00000199059	MIR135B	1	205417429	205417526	cis
0	4.2749e-304	rs12022181	1	220214212	EPRS1	ENSG00000142789	CELA3A	1	22328149	22339035	cis
0	4.2749e-304	rs12022181	1	220214212	EPRS1	ENSG00000188984	AADACL3	1	12776112	12788727	cis
0	4.2749e-304	rs11809649	1	12808591	CFAP107	ENSG00000203811	H3C14	1	149812258	149812780	cis
0	4.2749e-304	rs11807791	1	247995497	-	ENSG00000184155	OR10J5	1	159504867	159505797	cis
0	4.2749e-304	rs11807791	1	247995497	-	ENSG00000264358	MIR3122	1	212250954	212251027	cis
0	4.2749e-304	rs11807791	1	247995497	-	ENSG00000142224	IL19	1	207007693	207016326	cis
0	4.2749e-304	rs11807791	1	247995497	-	ENSG00000215834	FMO9P	1	166573152	166594473	cis
0	4.2749e-304	rs11807791	1	247995497	-	ENSG00000197587	DMBX1	1	46972670	46981888	cis
0	4.2749e-304	rs11807791	1	247995497	-	ENSG00000151418	ATP6V1G3	1	198492351	198510075	cis
0	4.2749e-304	rs11807546	1	77122202	-	ENSG00000207974	MIR557	1	168344761	168344859	cis
0	4.2749e-304	rs11807546	1	77122202	-	ENSG00000207776	MIR551A	1	3477259	3477354	cis
0	4.2749e-304	rs11807546	1	77122202	-	ENSG00000185966	LCE3E	1	152538129	152539256	cis
0	4.2749e-304	rs11807546	1	77122202	-	ENSG00000203852	H3C15	1	149812258	149812776	cis
0	4.2749e-304	rs11807444	1	244429291	-	ENSG00000163206	SMCP	1	152850797	152857523	cis
0	4.2749e-304	rs11807444	1	244429291	-	ENSG00000236253	SLC25A3P1	1	53904042	53905693	cis
0	4.2749e-304	rs11807444	1	244429291	-	ENSG00000284662	OR4F16	1	367658	368597	cis
0	4.2749e-304	rs11807444	1	244429291	-	ENSG00000196184	OR10J1	1	159367254	159410753	cis
0	4.2749e-304	rs11807444	1	244429291	-	ENSG00000069812	HES2	1	6475293	6479979	cis
0	4.2749e-304	rs11807086	1	215064388	-	ENSG00000283876	MIR4260	1	209796788	209796855	cis
0	4.2749e-304	rs11807086	1	215064388	-	ENSG00000237413	MGC27382	1	78695282	78835147	cis
[truncated: 828,432+ more rows]

## Sheet: Supp. Table S2 eQTL - DE pairs
P value	FDR	SNP_ID	SNP_Chr	SNP_location	Gene afiliation	ENSG_ID	Gene Symbol	Gene_	Gene_start_bp	Gene_end_bp	Same Chr		Supplemental Table S2
2.33e-10	2.82e-06	rs17022737	2	83129299	-	ENSG00000158516	CPA2	7	129906702	129929637	trans		SNP-Gene pairings from eQTLs for DE genes
2.33e-10	2.82e-06	rs11734638	4	63514942	-	ENSG00000158516	CPA2	7	129906702	129929637	trans		Genes/SNPs with previous assocaition with AD
2.33e-10	2.82e-06	rs61364971	4	63658527	-	ENSG00000158516	CPA2	7	129906702	129929637	trans		SNP-Gene Pairing on the same chr and within 1MB of TSS
2.33e-10	2.82e-06	rs4496864	7	12320341	-	ENSG00000158516	CPA2	7	129906702	129929637	cis
2.33e-10	2.82e-06	rs144295364	8	78590302	-	ENSG00000158516	CPA2	7	129906702	129929637	trans
2.33e-10	2.82e-06	kgp7508010	12	21422065	-	ENSG00000158516	CPA2	7	129906702	129929637	trans
2.33e-10	2.82e-06	rs139041468	5	90755980	ARRDC3-AS1	ENSG00000158516	CPA2	7	129906702	129929637	trans
2.33e-10	2.82e-06	rs141801370	8	114172039	CSMD3	ENSG00000158516	CPA2	7	129906702	129929637	trans
2.33e-10	2.82e-06	rs78485379	4	108079323	DKK2	ENSG00000158516	CPA2	7	129906702	129929637	trans
2.33e-10	2.82e-06	rs17007740	2	123196967	ENSG00000286481	ENSG00000158516	CPA2	7	129906702	129929637	trans
2.33e-10	2.82e-06	rs2055867	2	214885653	SPAG16	ENSG00000158516	CPA2	7	129906702	129929637	trans
2.88e-10	3.47e-06	rs115006735	6	17357120	-	ENSG00000158516	CPA2	7	129906702	129929637	trans
3.06e-10	3.67e-06	rs117425338	21	40210733	ENSG00000205622	ENSG00000158516	CPA2	7	129906702	129929637	trans
3.5e-10	4.17e-06	rs4692410	4	29663459	-	ENSG00000158516	CPA2	7	129906702	129929637	trans
4.09e-10	4.83e-06	rs10916832	1	20945644	-	ENSG00000158516	CPA2	7	129906702	129929637	trans
4.09e-10	4.83e-06	rs79881902	1	30196931	-	ENSG00000158516	CPA2	7	129906702	129929637	trans
4.09e-10	4.83e-06	rs657816	1	30919030	-	ENSG00000158516	CPA2	7	129906702	129929637	trans
4.09e-10	4.83e-06	rs7531972	1	47661620	-	ENSG00000158516	CPA2	7	129906702	129929637	trans
4.09e-10	4.83e-06	rs17120400	1	60691588	-	ENSG00000158516	CPA2	7	129906702	129929637	trans
4.09e-10	4.83e-06	rs12135377	1	82506257	-	ENSG00000158516	CPA2	7	129906702	129929637	trans
4.09e-10	4.83e-06	rs61768891	1	85052981	-	ENSG00000158516	CPA2	7	129906702	129929637	trans
4.09e-10	4.83e-06	rs1324727	1	119029958	-	ENSG00000158516	CPA2	7	129906702	129929637	trans
4.09e-10	4.83e-06	rs1343301	1	119104373	-	ENSG00000158516	CPA2	7	129906702	129929637	trans
4.09e-10	4.83e-06	rs10802043	1	119117167	-	ENSG00000158516	CPA2	7	129906702	129929637	trans
4.09e-10	4.83e-06	rs2884876	1	119153514	-	ENSG00000158516	CPA2	7	129906702	129929637	trans
4.09e-10	4.83e-06	rs2360627	1	119188329	-	ENSG00000158516	CPA2	7	129906702	129929637	trans
4.09e-10	4.83e-06	rs10923662	1	119289072	-	ENSG00000158516	CPA2	7	129906702	129929637	trans
4.09e-10	4.83e-06	rs381115	1	153099345	-	ENSG00000158516	CPA2	7	129906702	129929637	trans
4.09e-10	4.83e-06	rs12061698	1	158088687	-	ENSG00000158516	CPA2	7	129906702	129929637	trans
4.09e-10	4.83e-06	rs7549310	1	158122966	-	ENSG00000158516	CPA2	7	129906702	129929637	trans
4.09e-10	4.83e-06	rs6662401	1	168553057	-	ENSG00000158516	CPA2	7	129906702	129929637	trans
4.09e-10	4.83e-06	rs144143993	1	168602419	-	ENSG00000158516	CPA2	7	129906702	129929637	trans
4.09e-10	4.83e-06	rs11803039	1	178021124	-	ENSG00000158516	CPA2	7	129906702	129929637	trans
4.09e-10	4.83e-06	rs672684	1	182596728	-	ENSG00000158516	CPA2	7	129906702	129929637	trans
4.09e-10	4.83e-06	rs74845835	1	189322281	-	ENSG00000158516	CPA2	7	129906702	129929637	trans
4.09e-10	4.83e-06	rs148510081	1	189610374	-	ENSG00000158516	CPA2	7	129906702	129929637	trans
4.09e-10	4.83e-06	rs6428262	1	194683889	-	ENSG00000158516	CPA2	7	129906702	129929637	trans
4.09e-10	4.83e-06	rs914273	1	194709891	-	ENSG00000158516	CPA2	7	129906702	129929637	trans
4.09e-10	4.83e-06	rs77333814	1	195825787	-	ENSG00000158516	CPA2	7	129906702	129929637	trans
4.09e-10	4.83e-06	rs1233833	1	198036134	-	ENSG00000158516	CPA2	7	129906702	129929637	trans
4.09e-10	4.83e-06	rs114459916	1	217577319	-	ENSG00000158516	CPA2	7	129906702	129929637	trans
4.09e-10	4.83e-06	rs78805169	1	221171409	-	ENSG00000158516	CPA2	7	129906702	129929637	trans
4.09e-10	4.83e-06	rs241359	1	229005833	-	ENSG00000158516	CPA2	7	129906702	129929637	trans
4.09e-10	4.83e-06	rs1089255	1	229008266	-	ENSG00000158516	CPA2	7	129906702	129929637	trans
4.09e-10	4.83e-06	rs1389136	1	229018195	-	ENSG00000158516	CPA2	7	129906702	129929637	trans
4.09e-10	4.83e-06	rs1124375	1	240127293	-	ENSG00000158516	CPA2	7	129906702	129929637	trans
4.09e-10	4.83e-06	rs75903463	1	248058225	-	ENSG00000158516	CPA2	7	129906702	129929637	trans
4.09e-10	4.83e-06	newrs72731918	1	198225478	-	ENSG00000158516	CPA2	7	129906702	129929637	trans
4.09e-10	4.83e-06	rs824475	2	19657569	-	ENSG00000158516	CPA2	7	129906702	129929637	trans
4.09e-10	4.83e-06	rs146081291	2	49954350	-	ENSG00000158516	CPA2	7	129906702	129929637	trans
4.09e-10	4.83e-06	rs115526873	2	83763164	-	ENSG00000158516	CPA2	7	129906702	129929637	trans
4.09e-10	4.83e-06	rs114691462	2	83993909	-	ENSG00000158516	CPA2	7	129906702	129929637	trans
4.09e-10	4.83e-06	rs62158503	2	88636708	-	ENSG00000158516	CPA2	7	129906702	129929637	trans
4.09e-10	4.83e-06	rs876439	2	100966244	-	ENSG00000158516	CPA2	7	129906702	129929637	trans
4.09e-10	4.83e-06	rs13404965	2	100975297	-	ENSG00000158516	CPA2	7	129906702	129929637	trans
4.09e-10	4.83e-06	rs1105109	2	108986048	-	ENSG00000158516	CPA2	7	129906702	129929637	trans
4.09e-10	4.83e-06	rs11673744	2	109012055	-	ENSG00000158516	CPA2	7	129906702	129929637	trans
4.09e-10	4.83e-06	rs330763	2	119864163	-	ENSG00000158516	CPA2	7	129906702	129929637	trans
4.09e-10	4.83e-06	rs77469186	2	129462062	-	ENSG00000158516	CPA2	7	129906702	129929637	trans
4.09e-10	4.83e-06	rs115894178	2	130208136	-	ENSG00000158516	CPA2	7	129906702	129929637	trans
4.09e-10	4.83e-06	rs116660806	2	140277189	-	ENSG00000158516	CPA2	7	129906702	129929637	trans
4.09e-10	4.83e-06	rs12053320	2	140819890	-	ENSG00000158516	CPA2	7	129906702	129929637	trans
4.09e-10	4.83e-06	rs150422203	2	146778612	-	ENSG00000158516	CPA2	7	129906702	129929637	trans
4.09e-10	4.83e-06	rs114532880	2	148230758	-	ENSG00000158516	CPA2	7	129906702	129929637	trans
4.09e-10	4.83e-06	rs4283390	2	176451291	-	ENSG00000158516	CPA2	7	129906702	129929637	trans
4.09e-10	4.83e-06	rs141945375	2	186435129	-	ENSG00000158516	CPA2	7	129906702	129929637	trans
4.09e-10	4.83e-06	rs10427172	2	212228438	-	ENSG00000158516	CPA2	7	129906702	129929637	trans
4.09e-10	4.83e-06	rs73992621	2	218652754	-	ENSG00000158516	CPA2	7	129906702	129929637	trans
4.09e-10	4.83e-06	rs17783626	2	220074442	-	ENSG00000158516	CPA2	7	129906702	129929637	trans
4.09e-10	4.83e-06	rs6730767	2	235635006	-	ENSG00000158516	CPA2	7	129906702	129929637	trans
4.09e-10	4.83e-06	rs6718805	2	235638698	-	ENSG00000158516	CPA2	7	129906702	129929637	trans
4.09e-10	4.83e-06	rs7557724	2	235656278	-	ENSG00000158516	CPA2	7	129906702	129929637	trans
4.09e-10	4.83e-06	rs115626946	2	242808997	-	ENSG00000158516	CPA2	7	129906702	129929637	trans
4.09e-10	4.83e-06	kgp8266655	2	189374858	-	ENSG00000158516	CPA2	7	129906702	129929637	trans
4.09e-10	4.83e-06	rs3846119	3	13505180	-	ENSG00000158516	CPA2	7	129906702	129929637	trans
4.09e-10	4.83e-06	rs2597513	3	13555836	-	ENSG00000158516	CPA2	7	129906702	129929637	trans
4.09e-10	4.83e-06	rs6442641	3	16832828	-	ENSG00000158516	CPA2	7	129906702	129929637	trans
4.09e-10	4.83e-06	rs10510465	3	16843044	-	ENSG00000158516	CPA2	7	129906702	129929637	trans
4.09e-10	4.83e-06	rs12631043	3	35459699	-	ENSG00000158516	CPA2	7	129906702	129929637	trans
4.09e-10	4.83e-06	rs17076001	3	43801926	-	ENSG00000158516	CPA2	7	129906702	129929637	trans
4.09e-10	4.83e-06	rs6763368	3	73287838	-	ENSG00000158516	CPA2	7	129906702	129929637	trans
4.09e-10	4.83e-06	rs76336757	3	103744162	-	ENSG00000158516	CPA2	7	129906702	129929637	trans
4.09e-10	4.83e-06	rs149396856	3	103763814	-	ENSG00000158516	CPA2	7	129906702	129929637	trans
4.09e-10	4.83e-06	rs2701578	3	109714119	-	ENSG00000158516	CPA2	7	129906702	129929637	trans
4.09e-10	4.83e-06	rs62265677	3	113960279	-	ENSG00000158516	CPA2	7	129906702	129929637	trans
4.09e-10	4.83e-06	rs7638568	3	115290089	-	ENSG00000158516	CPA2	7	129906702	129929637	trans
4.09e-10	4.83e-06	rs79738420	3	117312486	-	ENSG00000158516	CPA2	7	129906702	129929637	trans
4.09e-10	4.83e-06	rs140454302	3	123728805	-	ENSG00000158516	CPA2	7	129906702	129929637	trans
4.09e-10	4.83e-06	rs2459139	3	145449231	-	ENSG00000158516	CPA2	7	129906702	129929637	trans
4.09e-10	4.83e-06	rs35396706	3	148824546	-	ENSG00000158516	CPA2	7	129906702	129929637	trans
4.09e-10	4.83e-06	rs12485991	3	166252025	-	ENSG00000158516	CPA2	7	129906702	129929637	trans
4.09e-10	4.83e-06	rs6770823	3	166477082	-	ENSG00000158516	CPA2	7	129906702	129929637	trans
4.09e-10	4.83e-06	rs73183462	3	183812303	-	ENSG00000158516	CPA2	7	129906702	129929637	trans
4.09e-10	4.83e-06	rs9860559	3	190687002	-	ENSG00000158516	CPA2	7	129906702	129929637	trans
4.09e-10	4.83e-06	rs13314422	3	190700956	-	ENSG00000158516	CPA2	7	129906702	129929637	trans
4.09e-10	4.83e-06	rs9864764	3	190714587	-	ENSG00000158516	CPA2	7	129906702	129929637	trans
4.09e-10	4.83e-06	rs9825046	3	190779327	-	ENSG00000158516	CPA2	7	129906702	129929637	trans
4.09e-10	4.83e-06	kgp9942964	3	17556950	-	ENSG00000158516	CPA2	7	129906702	129929637	trans
4.09e-10	4.83e-06	kgp11649961	3	180224691	-	ENSG00000158516	CPA2	7	129906702	129929637	trans
4.09e-10	4.83e-06	rs114050867	4	17143730	-	ENSG00000158516	CPA2	7	129906702	129929637	trans
4.09e-10	4.83e-06	rs148556758	4	22550750	-	ENSG00000158516	CPA2	7	129906702	129929637	trans
4.09e-10	4.83e-06	rs113904646	4	24516521	-	ENSG00000158516	CPA2	7	129906702	129929637	trans
4.09e-10	4.83e-06	rs116510136	4	27900950	-	ENSG00000158516	CPA2	7	129906702	129929637	trans
4.09e-10	4.83e-06	rs78730070	4	28089424	-	ENSG00000158516	CPA2	7	129906702	129929637	trans
4.09e-10	4.83e-06	rs35938736	4	28702986	-	ENSG00000158516	CPA2	7	129906702	129929637	trans
4.09e-10	4.83e-06	rs13136632	4	28734273	-	ENSG00000158516	CPA2	7	129906702	129929637	trans
4.09e-10	4.83e-06	rs1353854	4	31158565	-	ENSG00000158516	CPA2	7	129906702	129929637	trans
4.09e-10	4.83e-06	rs2897006	4	32329911	-	ENSG00000158516	CPA2	7	129906702	129929637	trans
4.09e-10	4.83e-06	rs11725412	4	38277754	-	ENSG00000158516	CPA2	7	129906702	129929637	trans
4.09e-10	4.83e-06	rs7675331	4	41871009	-	ENSG00000158516	CPA2	7	129906702	129929637	trans
4.09e-10	4.83e-06	rs79541346	4	60384049	-	ENSG00000158516	CPA2	7	129906702	129929637	trans
4.09e-10	4.83e-06	rs16848464	4	73529400	-	ENSG00000158516	CPA2	7	129906702	129929637	trans
4.09e-10	4.83e-06	rs78736235	4	97948861	-	ENSG00000158516	CPA2	7	129906702	129929637	trans
4.09e-10	4.83e-06	rs17040519	4	110466758	-	ENSG00000158516	CPA2	7	129906702	129929637	trans
4.09e-10	4.83e-06	rs10011752	4	111252829	-	ENSG00000158516	CPA2	7	129906702	129929637	trans
4.09e-10	4.83e-06	rs116631284	4	117584457	-	ENSG00000158516	CPA2	7	129906702	129929637	trans
4.09e-10	4.83e-06	rs10857092	4	123389219	-	ENSG00000158516	CPA2	7	129906702	129929637	trans
4.09e-10	4.83e-06	rs10434119	4	146932089	-	ENSG00000158516	CPA2	7	129906702	129929637	trans
4.09e-10	4.83e-06	rs56288661	4	147046777	-	ENSG00000158516	CPA2	7	129906702	129929637	trans
4.09e-10	4.83e-06	rs6813768	4	147941013	-	ENSG00000158516	CPA2	7	129906702	129929637	trans
4.09e-10	4.83e-06	rs146836297	4	152010926	-	ENSG00000158516	CPA2	7	129906702	129929637	trans
4.09e-10	4.83e-06	rs12646375	4	157012144	-	ENSG00000158516	CPA2	7	129906702	129929637	trans
4.09e-10	4.83e-06	rs4690859	4	157197353	-	ENSG00000158516	CPA2	7	129906702	129929637	trans
4.09e-10	4.83e-06	rs998888	4	160494830	-	ENSG00000158516	CPA2	7	129906702	129929637	trans
4.09e-10	4.83e-06	rs75066599	4	161989380	-	ENSG00000158516	CPA2	7	129906702	129929637	trans
4.09e-10	4.83e-06	rs4691857	4	163497956	-	ENSG00000158516	CPA2	7	129906702	129929637	trans
4.09e-10	4.83e-06	rs1711988	4	176226337	-	ENSG00000158516	CPA2	7	129906702	129929637	trans
4.09e-10	4.83e-06	rs9994051	4	176344294	-	ENSG00000158516	CPA2	7	129906702	129929637	trans
4.09e-10	4.83e-06	rs9684098	4	176349829	-	ENSG00000158516	CPA2	7	129906702	129929637	trans
4.09e-10	4.83e-06	rs17835379	4	181241855	-	ENSG00000158516	CPA2	7	129906702	129929637	trans
4.09e-10	4.83e-06	rs78869544	4	190086486	-	ENSG00000158516	CPA2	7	129906702	129929637	trans
4.09e-10	4.83e-06	kgp5700535	4	68269117	-	ENSG00000158516	CPA2	7	129906702	129929637	trans
4.09e-10	4.83e-06	kgp11421042	4	176291220	-	ENSG00000158516	CPA2	7	129906702	129929637	trans
4.09e-10	4.83e-06	rs7718259	5	4405918	-	ENSG00000158516	CPA2	7	129906702	129929637	trans
4.09e-10	4.83e-06	rs818734	5	26832888	-	ENSG00000158516	CPA2	7	129906702	129929637	trans
4.09e-10	4.83e-06	rs115600263	5	27533049	-	ENSG00000158516	CPA2	7	129906702	129929637	trans
4.09e-10	4.83e-06	rs78439831	5	27908131	-	ENSG00000158516	CPA2	7	129906702	129929637	trans
4.09e-10	4.83e-06	rs10940848	5	29941681	-	ENSG00000158516	CPA2	7	129906702	129929637	trans
4.09e-10	4.83e-06	rs1703327	5	32514245	-	ENSG00000158516	CPA2	7	129906702	129929637	trans
4.09e-10	4.83e-06	rs7737188	5	33930441	-	ENSG00000158516	CPA2	7	129906702	129929637	trans
4.09e-10	4.83e-06	rs4582306	5	36397629	-	ENSG00000158516	CPA2	7	129906702	129929637	trans
4.09e-10	4.83e-06	rs10512652	5	36422893	-	ENSG00000158516	CPA2	7	129906702	129929637	trans
4.09e-10	4.83e-06	rs6451288	5	36423197	-	ENSG00000158516	CPA2	7	129906702	129929637	trans
4.09e-10	4.83e-06	rs75938462	5	38226706	-	ENSG00000158516	CPA2	7	129906702	129929637	trans
4.09e-10	4.83e-06	rs4865534	5	51717912	-	ENSG00000158516	CPA2	7	129906702	129929637	trans
4.09e-10	4.83e-06	rs4593228	5	51825613	-	ENSG00000158516	CPA2	7	129906702	129929637	trans
4.09e-10	4.83e-06	rs158085	5	55720796	-	ENSG00000158516	CPA2	7	129906702	129929637	trans
4.09e-10	4.83e-06	rs35543395	5	56419294	-	ENSG00000158516	CPA2	7	129906702	129929637	trans
4.09e-10	4.83e-06	rs1478491	5	63114051	-	ENSG00000158516	CPA2	7	129906702	129929637	trans
4.09e-10	4.83e-06	rs9986187	5	73267367	-	ENSG00000158516	CPA2	7	129906702	129929637	trans
4.09e-10	4.83e-06	rs9293701	5	76319344	-	ENSG00000158516	CPA2	7	129906702	129929637	trans
4.09e-10	4.83e-06	rs6896698	5	85115517	-	ENSG00000158516	CPA2	7	129906702	129929637	trans
4.09e-10	4.83e-06	rs10514275	5	85434559	-	ENSG00000158516	CPA2	7	129906702	129929637	trans
4.09e-10	4.83e-06	rs12654068	5	85549524	-	ENSG00000158516	CPA2	7	129906702	129929637	trans
4.09e-10	4.83e-06	rs61437495	5	88798196	-	ENSG00000158516	CPA2	7	129906702	129929637	trans
4.09e-10	4.83e-06	rs10514365	5	92299363	-	ENSG00000158516	CPA2	7	129906702	129929637	trans
4.09e-10	4.83e-06	rs4958081	5	105910000	-	ENSG00000158516	CPA2	7	129906702	129929637	trans
4.09e-10	4.83e-06	rs114129315	5	116254574	-	ENSG00000158516	CPA2	7	129906702	129929637	trans
4.09e-10	4.83e-06	rs74437402	5	116346493	-	ENSG00000158516	CPA2	7	129906702	129929637	trans
4.09e-10	4.83e-06	rs75941260	5	123182966	-	ENSG00000158516	CPA2	7	129906702	129929637	trans
4.09e-10	4.83e-06	rs143923222	5	124099298	-	ENSG00000158516	CPA2	7	129906702	129929637	trans
4.09e-10	4.83e-06	rs2041064	5	136189846	-	ENSG00000158516	CPA2	7	129906702	129929637	trans
4.09e-10	4.83e-06	rs114132211	5	160492686	-	ENSG00000158516	CPA2	7	129906702	129929637	trans
4.09e-10	4.83e-06	rs193722	5	160658223	-	ENSG00000158516	CPA2	7	129906702	129929637	trans
4.09e-10	4.83e-06	rs511567	5	176221957	-	ENSG00000158516	CPA2	7	129906702	129929637	trans
4.09e-10	4.83e-06	rs6457952	6	11898806	-	ENSG00000158516	CPA2	7	129906702	129929637	trans
4.09e-10	4.83e-06	rs6940298	6	14597572	-	ENSG00000158516	CPA2	7	129906702	129929637	trans
4.09e-10	4.83e-06	rs6911394	6	21350628	-	ENSG00000158516	CPA2	7	129906702	129929637	trans
4.09e-10	4.83e-06	rs6456419	6	21368617	-	ENSG00000158516	CPA2	7	129906702	129929637	trans
4.09e-10	4.83e-06	rs143620024	6	22688197	-	ENSG00000158516	CPA2	7	129906702	129929637	trans
4.09e-10	4.83e-06	rs17839997	6	30339293	-	ENSG00000158516	CPA2	7	129906702	129929637	trans
4.09e-10	4.83e-06	rs372048	6	39731808	-	ENSG00000158516	CPA2	7	129906702	129929637	trans
4.09e-10	4.83e-06	rs6900017	6	43758485	-	ENSG00000158516	CPA2	7	129906702	129929637	trans
4.09e-10	4.83e-06	rs6936371	6	71882094	-	ENSG00000158516	CPA2	7	129906702	129929637	trans
4.09e-10	4.83e-06	rs72901306	6	81950917	-	ENSG00000158516	CPA2	7	129906702	129929637	trans
4.09e-10	4.83e-06	rs4438935	6	85286776	-	ENSG00000158516	CPA2	7	129906702	129929637	trans
4.09e-10	4.83e-06	rs16875886	6	85941871	-	ENSG00000158516	CPA2	7	129906702	129929637	trans
4.09e-10	4.83e-06	rs11961178	6	87729868	-	ENSG00000158516	CPA2	7	129906702	129929637	trans
4.09e-10	4.83e-06	rs16878151	6	87730855	-	ENSG00000158516	CPA2	7	129906702	129929637	trans
4.09e-10	4.83e-06	rs4707408	6	88518153	-	ENSG00000158516	CPA2	7	129906702	129929637	trans
4.09e-10	4.83e-06	rs11966316	6	97588710	-	ENSG00000158516	CPA2	7	129906702	129929637	trans
4.09e-10	4.83e-06	rs2572109	6	99440369	-	ENSG00000158516	CPA2	7	129906702	129929637	trans
4.09e-10	4.83e-06	rs1081025	6	99559773	-	ENSG00000158516	CPA2	7	129906702	129929637	trans
4.09e-10	4.83e-06	rs142800983	6	126596871	-	ENSG00000158516	CPA2	7	129906702	129929637	trans
4.09e-10	4.83e-06	rs1029180	6	141748163	-	ENSG00000158516	CPA2	7	129906702	129929637	trans
4.09e-10	4.83e-06	rs146733833	6	170365425	-	ENSG00000158516	CPA2	7	129906702	129929637	trans
4.09e-10	4.83e-06	rs2160271	7	12335168	-	ENSG00000158516	CPA2	7	129906702	129929637	cis
4.09e-10	4.83e-06	rs17167731	7	14034075	-	ENSG00000158516	CPA2	7	129906702	129929637	cis
4.09e-10	4.83e-06	rs10950582	7	15852195	-	ENSG00000158516	CPA2	7	129906702	129929637	cis
4.09e-10	4.83e-06	rs11768573	7	15868471	-	ENSG00000158516	CPA2	7	129906702	129929637	cis
4.09e-10	4.83e-06	rs117060237	7	15886520	-	ENSG00000158516	CPA2	7	129906702	129929637	cis
4.09e-10	4.83e-06	rs6972325	7	25561256	-	ENSG00000158516	CPA2	7	129906702	129929637	cis
4.09e-10	4.83e-06	rs143481240	7	31707303	-	ENSG00000158516	CPA2	7	129906702	129929637	cis
4.09e-10	4.83e-06	rs1527592	7	70325633	-	ENSG00000158516	CPA2	7	129906702	129929637	cis
4.09e-10	4.83e-06	rs1527478	7	80330299	-	ENSG00000158516	CPA2	7	129906702	129929637	cis
4.09e-10	4.83e-06	rs11771236	7	90872756	-	ENSG00000158516	CPA2	7	129906702	129929637	cis
4.09e-10	4.83e-06	rs12540728	7	90880142	-	ENSG00000158516	CPA2	7	129906702	129929637	cis
4.09e-10	4.83e-06	rs11980096	7	101226946	-	ENSG00000158516	CPA2	7	129906702	129929637	cis
4.09e-10	4.83e-06	rs12531671	7	118356108	-	ENSG00000158516	CPA2	7	129906702	129929637	cis
4.09e-10	4.83e-06	rs4428591	7	141808573	-	ENSG00000158516	CPA2	7	129906702	129929637	cis
4.09e-10	4.83e-06	rs117693998	7	144888429	-	ENSG00000158516	CPA2	7	129906702	129929637	cis
4.09e-10	4.83e-06	rs6975820	7	155615676	-	ENSG00000158516	CPA2	7	129906702	129929637	cis
4.09e-10	4.83e-06	rs6460004	7	155995102	-	ENSG00000158516	CPA2	7	129906702	129929637	cis
4.09e-10	4.83e-06	rs10281910	7	156012230	-	ENSG00000158516	CPA2	7	129906702	129929637	cis
4.09e-10	4.83e-06	rs12669717	7	156159585	-	ENSG00000158516	CPA2	7	129906702	129929637	cis
4.09e-10	4.83e-06	kgp10500157	7	91764054	-	ENSG00000158516	CPA2	7	129906702	129929637	cis
4.09e-10	4.83e-06	kgp2073088	7	99261320	-	ENSG00000158516	CPA2	7	129906702	129929637	cis
4.09e-10	4.83e-06	kgp11450663	7	146117458	-	ENSG00000158516	CPA2	7	129906702	129929637	cis
4.09e-10	4.83e-06	rs581636	8	12559475	-	ENSG00000158516	CPA2	7	129906702	129929637	trans
4.09e-10	4.83e-06	rs114573186	8	13496891	-	ENSG00000158516	CPA2	7	129906702	129929637	trans
4.09e-10	4.83e-06	rs17117434	8	13625816	-	ENSG00000158516	CPA2	7	129906702	129929637	trans
4.09e-10	4.83e-06	rs2958757	8	30128040	-	ENSG00000158516	CPA2	7	129906702	129929637	trans
4.09e-10	4.83e-06	rs117088292	8	32944449	-	ENSG00000158516	CPA2	7	129906702	129929637	trans
4.09e-10	4.83e-06	rs10095575	8	41327101	-	ENSG00000158516	CPA2	7	129906702	129929637	trans
4.09e-10	4.83e-06	rs13250982	8	49409564	-	ENSG00000158516	CPA2	7	129906702	129929637	trans
4.09e-10	4.83e-06	rs2126794	8	54399129	-	ENSG00000158516	CPA2	7	129906702	129929637	trans
4.09e-10	4.83e-06	rs4873263	8	54496270	-	ENSG00000158516	CPA2	7	129906702	129929637	trans
4.09e-10	4.83e-06	rs150128512	8	61583615	-	ENSG00000158516	CPA2	7	129906702	129929637	trans
4.09e-10	4.83e-06	rs72681938	8	83886577	-	ENSG00000158516	CPA2	7	129906702	129929637	trans
4.09e-10	4.83e-06	rs117286936	8	84487672	-	ENSG00000158516	CPA2	7	129906702	129929637	trans
4.09e-10	4.83e-06	rs117793522	8	84806064	-	ENSG00000158516	CPA2	7	129906702	129929637	trans
4.09e-10	4.83e-06	rs148240868	8	95585641	-	ENSG00000158516	CPA2	7	129906702	129929637	trans
4.09e-10	4.83e-06	rs4734156	8	108689222	-	ENSG00000158516	CPA2	7	129906702	129929637	trans
4.09e-10	4.83e-06	rs72723558	8	123372552	-	ENSG00000158516	CPA2	7	129906702	129929637	trans
4.09e-10	4.83e-06	kgp8341371	8	70571035	-	ENSG00000158516	CPA2	7	129906702	129929637	trans
4.09e-10	4.83e-06	rs10960773	9	1282293	-	ENSG00000158516	CPA2	7	129906702	129929637	trans
4.09e-10	4.83e-06	rs7870599	9	1288574	-	ENSG00000158516	CPA2	7	129906702	129929637	trans
4.09e-10	4.83e-06	rs7873584	9	1591888	-	ENSG00000158516	CPA2	7	129906702	129929637	trans
4.09e-10	4.83e-06	rs117813682	9	8013604	-	ENSG00000158516	CPA2	7	129906702	129929637	trans
4.09e-10	4.83e-06	rs77015020	9	12567409	-	ENSG00000158516	CPA2	7	129906702	129929637	trans
4.09e-10	4.83e-06	rs62533387	9	25661387	-	ENSG00000158516	CPA2	7	129906702	129929637	trans
4.09e-10	4.83e-06	rs10969385	9	29803895	-	ENSG00000158516	CPA2	7	129906702	129929637	trans
4.09e-10	4.83e-06	rs1414029	9	29816465	-	ENSG00000158516	CPA2	7	129906702	129929637	trans
4.09e-10	4.83e-06	rs12683438	9	33461299	-	ENSG00000158516	CPA2	7	129906702	129929637	trans
4.09e-10	4.83e-06	rs1493048	9	72562779	-	ENSG00000158516	CPA2	7	129906702	129929637	trans
4.09e-10	4.83e-06	rs13292052	9	83033400	-	ENSG00000158516	CPA2	7	129906702	129929637	trans
4.09e-10	4.83e-06	rs884065	9	83615409	-	ENSG00000158516	CPA2	7	129906702	129929637	trans
4.09e-10	4.83e-06	rs7019439	9	103518490	-	ENSG00000158516	CPA2	7	129906702	129929637	trans
4.09e-10	4.83e-06	rs10991225	9	107104909	-	ENSG00000158516	CPA2	7	129906702	129929637	trans
4.09e-10	4.83e-06	rs12346173	9	112091410	-	ENSG00000158516	CPA2	7	129906702	129929637	trans
4.09e-10	4.83e-06	rs16930907	9	117453668	-	ENSG00000158516	CPA2	7	129906702	129929637	trans
4.09e-10	4.83e-06	rs7048230	9	121731238	-	ENSG00000158516	CPA2	7	129906702	129929637	trans
4.09e-10	4.83e-06	rs140608229	9	137361097	-	ENSG00000158516	CPA2	7	129906702	129929637	trans
4.09e-10	4.83e-06	kgp2407207	9	107665978	-	ENSG00000158516	CPA2	7	129906702	129929637	trans
4.09e-10	4.83e-06	rs11250880	10	1926697	-	ENSG00000158516	CPA2	7	129906702	129929637	trans
4.09e-10	4.83e-06	rs113261142	10	27235990	-	ENSG00000158516	CPA2	7	129906702	129929637	trans
4.09e-10	4.83e-06	rs7893339	10	29337888	-	ENSG00000158516	CPA2	7	129906702	129929637	trans
4.09e-10	4.83e-06	rs139109134	10	29538883	-	ENSG00000158516	CPA2	7	129906702	129929637	trans
4.09e-10	4.83e-06	rs11008614	10	32018561	-	ENSG00000158516	CPA2	7	129906702	129929637	trans
4.09e-10	4.83e-06	rs1717524	10	59054965	-	ENSG00000158516	CPA2	7	129906702	129929637	trans
4.09e-10	4.83e-06	rs11005753	10	59091105	-	ENSG00000158516	CPA2	7	129906702	129929637	trans
4.09e-10	4.83e-06	rs2127615	10	59154057	-	ENSG00000158516	CPA2	7	129906702	129929637	trans
4.09e-10	4.83e-06	rs1900020	10	70007008	-	ENSG00000158516	CPA2	7	129906702	129929637	trans
4.09e-10	4.83e-06	rs10749472	10	85689295	-	ENSG00000158516	CPA2	7	129906702	129929637	trans
4.09e-10	4.83e-06	rs10887363	10	86525965	-	ENSG00000158516	CPA2	7	129906702	129929637	trans
4.09e-10	4.83e-06	rs11591635	10	93360302	-	ENSG00000158516	CPA2	7	129906702	129929637	trans
4.09e-10	4.83e-06	rs2039973	10	93462424	-	ENSG00000158516	CPA2	7	129906702	129929637	trans
4.09e-10	4.83e-06	rs11189339	10	99461017	-	ENSG00000158516	CPA2	7	129906702	129929637	trans
4.09e-10	4.83e-06	rs7919079	10	107501893	-	ENSG00000158516	CPA2	7	129906702	129929637	trans
4.09e-10	4.83e-06	rs79588840	10	108956859	-	ENSG00000158516	CPA2	7	129906702	129929637	trans
4.09e-10	4.83e-06	rs141893765	10	110288213	-	ENSG00000158516	CPA2	7	129906702	129929637	trans
4.09e-10	4.83e-06	rs17785928	10	111044032	-	ENSG00000158516	CPA2	7	129906702	129929637	trans
4.09e-10	4.83e-06	rs17097793	10	120305542	-	ENSG00000158516	CPA2	7	129906702	129929637	trans
4.09e-10	4.83e-06	rs11198495	10	120347549	-	ENSG00000158516	CPA2	7	129906702	129929637	trans
4.09e-10	4.83e-06	rs117239039	10	122893246	-	ENSG00000158516	CPA2	7	129906702	129929637	trans
4.09e-10	4.83e-06	rs7071275	10	123422434	-	ENSG00000158516	CPA2	7	129906702	129929637	trans
4.09e-10	4.83e-06	rs4633474	11	24429419	-	ENSG00000158516	CPA2	7	129906702	129929637	trans
4.09e-10	4.83e-06	rs10836750	11	37561201	-	ENSG00000158516	CPA2	7	129906702	129929637	trans
4.09e-10	4.83e-06	rs149741827	11	45647420	-	ENSG00000158516	CPA2	7	129906702	129929637	trans
4.09e-10	4.83e-06	rs141112652	11	47870992	-	ENSG00000158516	CPA2	7	129906702	129929637	trans
4.09e-10	4.83e-06	rs747782	11	47940925	-	ENSG00000158516	CPA2	7	129906702	129929637	trans
4.09e-10	4.83e-06	rs41523645	11	60624993	-	ENSG00000158516	CPA2	7	129906702	129929637	trans
4.09e-10	4.83e-06	rs12803642	11	68771755	-	ENSG00000158516	CPA2	7	129906702	129929637	trans
4.09e-10	4.83e-06	rs9330207	11	69592814	-	ENSG00000158516	CPA2	7	129906702	129929637	trans
4.09e-10	4.83e-06	rs12788428	11	75255123	-	ENSG00000158516	CPA2	7	129906702	129929637	trans
4.09e-10	4.83e-06	rs10765238	11	87939593	-	ENSG00000158516	CPA2	7	129906702	129929637	trans
4.09e-10	4.83e-06	rs117542815	11	97525764	-	ENSG00000158516	CPA2	7	129906702	129929637	trans
4.09e-10	4.83e-06	rs2155908	11	98151662	-	ENSG00000158516	CPA2	7	129906702	129929637	trans
4.09e-10	4.83e-06	rs551141	11	116480631	-	ENSG00000158516	CPA2	7	129906702	129929637	trans
4.09e-10	4.83e-06	rs1823365	11	132211113	-	ENSG00000158516	CPA2	7	129906702	129929637	trans
4.09e-10	4.83e-06	rs11223051	11	132264013	-	ENSG00000158516	CPA2	7	129906702	129929637	trans
4.09e-10	4.83e-06	kgp12736286	11	63064894	-	ENSG00000158516	CPA2	7	129906702	129929637	trans
4.09e-10	4.83e-06	kgp12776641	11	63079161	-	ENSG00000158516	CPA2	7	129906702	129929637	trans
4.09e-10	4.83e-06	rs4766306	12	5004332	-	ENSG00000158516	CPA2	7	129906702	129929637	trans
4.09e-10	4.83e-06	rs118110714	12	16060925	-	ENSG00000158516	CPA2	7	129906702	129929637	trans
4.09e-10	4.83e-06	rs148708638	12	30590753	-	ENSG00000158516	CPA2	7	129906702	129929637	trans
4.09e-10	4.83e-06	rs4931468	12	31379328	-	ENSG00000158516	CPA2	7	129906702	129929637	trans
4.09e-10	4.83e-06	rs12227043	12	33100678	-	ENSG00000158516	CPA2	7	129906702	129929637	trans
4.09e-10	4.83e-06	rs7136815	12	33118155	-	ENSG00000158516	CPA2	7	129906702	129929637	trans
4.09e-10	4.83e-06	rs75314115	12	45367897	-	ENSG00000158516	CPA2	7	129906702	129929637	trans
4.09e-10	4.83e-06	rs61923075	12	46521093	-	ENSG00000158516	CPA2	7	129906702	129929637	trans
4.09e-10	4.83e-06	rs56105210	12	47919958	-	ENSG00000158516	CPA2	7	129906702	129929637	trans
4.09e-10	4.83e-06	rs17752432	12	55403371	-	ENSG00000158516	CPA2	7	129906702	129929637	trans
4.09e-10	4.83e-06	rs76869634	12	67990063	-	ENSG00000158516	CPA2	7	129906702	129929637	trans
4.09e-10	4.83e-06	rs145697087	12	74875812	-	ENSG00000158516	CPA2	7	129906702	129929637	trans
4.09e-10	4.83e-06	rs3890018	12	92780270	-	ENSG00000158516	CPA2	7	129906702	129929637	trans
4.09e-10	4.83e-06	rs117643257	12	103444767	-	ENSG00000158516	CPA2	7	129906702	129929637	trans
4.09e-10	4.83e-06	rs9552354	13	21683169	-	ENSG00000158516	CPA2	7	129906702	129929637	trans
4.09e-10	4.83e-06	rs769383	13	23704985	-	ENSG00000158516	CPA2	7	129906702	129929637	trans
4.09e-10	4.83e-06	rs77136765	13	27457744	-	ENSG00000158516	CPA2	7	129906702	129929637	trans
4.09e-10	4.83e-06	rs118117076	13	37168921	-	ENSG00000158516	CPA2	7	129906702	129929637	trans
4.09e-10	4.83e-06	rs17068895	13	45902826	-	ENSG00000158516	CPA2	7	129906702	129929637	trans
4.09e-10	4.83e-06	rs17626674	13	55429964	-	ENSG00000158516	CPA2	7	129906702	129929637	trans
4.09e-10	4.83e-06	rs10507671	13	62192631	-	ENSG00000158516	CPA2	7	129906702	129929637	trans
4.09e-10	4.83e-06	rs117741495	13	66402441	-	ENSG00000158516	CPA2	7	129906702	129929637	trans
4.09e-10	4.83e-06	rs12427790	13	78055855	-	ENSG00000158516	CPA2	7	129906702	129929637	trans
4.09e-10	4.83e-06	rs12429202	13	81242652	-	ENSG00000158516	CPA2	7	129906702	129929637	trans
4.09e-10	4.83e-06	rs9524660	13	95531795	-	ENSG00000158516	CPA2	7	129906702	129929637	trans
4.09e-10	4.83e-06	rs725818	13	105585149	-	ENSG00000158516	CPA2	7	129906702	129929637	trans
4.09e-10	4.83e-06	rs139544744	13	109247189	-	ENSG00000158516	CPA2	7	129906702	129929637	trans
4.09e-10	4.83e-06	rs147300260	14	22520712	-	ENSG00000158516	CPA2	7	129906702	129929637	trans
4.09e-10	4.83e-06	rs11465523	14	23845754	-	ENSG00000158516	CPA2	7	129906702	129929637	trans
4.09e-10	4.83e-06	rs8008404	14	28347045	-	ENSG00000158516	CPA2	7	129906702	129929637	trans
4.09e-10	4.83e-06	rs8013328	14	42480288	-	ENSG00000158516	CPA2	7	129906702	129929637	trans
4.09e-10	4.83e-06	rs8004273	14	42542317	-	ENSG00000158516	CPA2	7	129906702	129929637	trans
4.09e-10	4.83e-06	rs1393835	14	42717951	-	ENSG00000158516	CPA2	7	129906702	129929637	trans
4.09e-10	4.83e-06	rs8018950	14	49477598	-	ENSG00000158516	CPA2	7	129906702	129929637	trans
4.09e-10	4.83e-06	rs10438111	14	49523084	-	ENSG00000158516	CPA2	7	129906702	129929637	trans
4.09e-10	4.83e-06	rs11157994	14	54451302	-	ENSG00000158516	CPA2	7	129906702	129929637	trans
4.09e-10	4.83e-06	rs7141833	14	54463334	-	ENSG00000158516	CPA2	7	129906702	129929637	trans
4.09e-10	4.83e-06	rs1957635	14	54560096	-	ENSG00000158516	CPA2	7	129906702	129929637	trans
4.09e-10	4.83e-06	rs811182	14	54586618	-	ENSG00000158516	CPA2	7	129906702	129929637	trans
4.09e-10	4.83e-06	rs945013	14	65574318	-	ENSG00000158516	CPA2	7	129906702	129929637	trans
4.09e-10	4.83e-06	rs2411915	14	65794692	-	ENSG00000158516	CPA2	7	129906702	129929637	trans
4.09e-10	4.83e-06	rs17129209	14	94300241	-	ENSG00000158516	CPA2	7	129906702	129929637	trans
4.09e-10	4.83e-06	rs17129229	14	94321138	-	ENSG00000158516	CPA2	7	129906702	129929637	trans
4.09e-10	4.83e-06	rs72696864	14	95144214	-	ENSG00000158516	CPA2	7	129906702	129929637	trans
4.09e-10	4.83e-06	rs117728087	14	97588280	-	ENSG00000158516	CPA2	7	129906702	129929637	trans
4.09e-10	4.83e-06	rs72710238	14	98995725	-	ENSG00000158516	CPA2	7	129906702	129929637	trans
4.09e-10	4.83e-06	rs4617829	15	26455162	-	ENSG00000158516	CPA2	7	129906702	129929637	trans
4.09e-10	4.83e-06	rs16964798	15	37496211	-	ENSG00000158516	CPA2	7	129906702	129929637	trans
4.09e-10	4.83e-06	rs8033393	15	53797535	-	ENSG00000158516	CPA2	7	129906702	129929637	trans
4.09e-10	4.83e-06	rs12592957	15	63610372	-	ENSG00000158516	CPA2	7	129906702	129929637	trans
4.09e-10	4.83e-06	rs118188935	15	70152029	-	ENSG00000158516	CPA2	7	129906702	129929637	trans
4.09e-10	4.83e-06	rs117301888	15	80910690	-	ENSG00000158516	CPA2	7	129906702	129929637	trans
4.09e-10	4.83e-06	rs7181017	15	86344912	-	ENSG00000158516	CPA2	7	129906702	129929637	trans
4.09e-10	4.83e-06	rs7170181	15	86367644	-	ENSG00000158516	CPA2	7	129906702	129929637	trans
4.09e-10	4.83e-06	rs2344853	15	86383763	-	ENSG00000158516	CPA2	7	129906702	129929637	trans
4.09e-10	4.83e-06	rs12148721	15	94713571	-	ENSG00000158516	CPA2	7	129906702	129929637	trans
4.09e-10	4.83e-06	rs6496026	15	95172383	-	ENSG00000158516	CPA2	7	129906702	129929637	trans
4.09e-10	4.83e-06	newrs62016913	15	70975092	-	ENSG00000158516	CPA2	7	129906702	129929637	trans
4.09e-10	4.83e-06	rs141787965	16	8568173	-	ENSG00000158516	CPA2	7	129906702	129929637	trans
4.09e-10	4.83e-06	rs10521045	16	51884320	-	ENSG00000158516	CPA2	7	129906702	129929637	trans
4.09e-10	4.83e-06	rs2388632	16	54359850	-	ENSG00000158516	CPA2	7	129906702	129929637	trans
4.09e-10	4.83e-06	rs76800383	16	55879052	-	ENSG00000158516	CPA2	7	129906702	129929637	trans
4.09e-10	4.83e-06	rs1423742	16	61319206	-	ENSG00000158516	CPA2	7	129906702	129929637	trans
4.09e-10	4.83e-06	rs9930339	16	82396975	-	ENSG00000158516	CPA2	7	129906702	129929637	trans
4.09e-10	4.83e-06	rs16963197	16	84302476	-	ENSG00000158516	CPA2	7	129906702	129929637	trans
4.09e-10	4.83e-06	rs16941783	16	86676350	-	ENSG00000158516	CPA2	7	129906702	129929637	trans
4.09e-10	4.83e-06	rs9926404	16	89304949	-	ENSG00000158516	CPA2	7	129906702	129929637	trans
4.09e-10	4.83e-06	kgp3010648	16	87864849	-	ENSG00000158516	CPA2	7	129906702	129929637	trans
4.09e-10	4.83e-06	rs71366145	17	14158491	-	ENSG00000158516	CPA2	7	129906702	129929637	trans
4.09e-10	4.83e-06	rs7350919	17	30107884	-	ENSG00000158516	CPA2	7	129906702	129929637	trans
4.09e-10	4.83e-06	rs9898192	17	30117118	-	ENSG00000158516	CPA2	7	129906702	129929637	trans
4.09e-10	4.83e-06	rs141014875	17	42204599	-	ENSG00000158516	CPA2	7	129906702	129929637	trans
4.09e-10	4.83e-06	rs11656250	17	47157428	-	ENSG00000158516	CPA2	7	129906702	129929637	trans
4.09e-10	4.83e-06	rs149568517	17	75020686	-	ENSG00000158516	CPA2	7	129906702	129929637	trans
4.09e-10	4.83e-06	rs1790517	18	6918297	-	ENSG00000158516	CPA2	7	129906702	129929637	trans
4.09e-10	4.83e-06	rs734690	18	7477548	-	ENSG00000158516	CPA2	7	129906702	129929637	trans
4.09e-10	4.83e-06	rs16951858	18	7479108	-	ENSG00000158516	CPA2	7	129906702	129929637	trans
4.09e-10	4.83e-06	rs12605481	18	7484216	-	ENSG00000158516	CPA2	7	129906702	129929637	trans
4.09e-10	4.83e-06	rs4797630	18	12155452	-	ENSG00000158516	CPA2	7	129906702	129929637	trans
4.09e-10	4.83e-06	rs8099745	18	19717701	-	ENSG00000158516	CPA2	7	129906702	129929637	trans
4.09e-10	4.83e-06	rs112749312	18	27855074	-	ENSG00000158516	CPA2	7	129906702	129929637	trans
4.09e-10	4.83e-06	rs75217824	18	35837290	-	ENSG00000158516	CPA2	7	129906702	129929637	trans
4.09e-10	4.83e-06	rs16970360	18	36053643	-	ENSG00000158516	CPA2	7	129906702	129929637	trans
4.09e-10	4.83e-06	rs16960373	18	44246897	-	ENSG00000158516	CPA2	7	129906702	129929637	trans
4.09e-10	4.83e-06	rs141839644	18	51323417	-	ENSG00000158516	CPA2	7	129906702	129929637	trans
4.09e-10	4.83e-06	rs72927038	18	51760939	-	ENSG00000158516	CPA2	7	129906702	129929637	trans
4.09e-10	4.83e-06	rs77002808	18	72922551	-	ENSG00000158516	CPA2	7	129906702	129929637	trans
4.09e-10	4.83e-06	rs75637371	19	9171561	-	ENSG00000158516	CPA2	7	129906702	129929637	trans
4.09e-10	4.83e-06	rs16960596	19	32049807	-	ENSG00000158516	CPA2	7	129906702	129929637	trans
4.09e-10	4.83e-06	rs7250545	19	35707558	-	ENSG00000158516	CPA2	7	129906702	129929637	trans
4.09e-10	4.83e-06	kgp5872389	19	41622205	-	ENSG00000158516	CPA2	7	129906702	129929637	trans
4.09e-10	4.83e-06	rs12625979	20	11118456	-	ENSG00000158516	CPA2	7	129906702	129929637	trans
4.09e-10	4.83e-06	rs8183005	20	11125164	-	ENSG00000158516	CPA2	7	129906702	129929637	trans
4.09e-10	4.83e-06	rs17189395	20	11185748	-	ENSG00000158516	CPA2	7	129906702	129929637	trans
4.09e-10	4.83e-06	rs6134687	20	12830779	-	ENSG00000158516	CPA2	7	129906702	129929637	trans
4.09e-10	4.83e-06	rs78927573	20	13633862	-	ENSG00000158516	CPA2	7	129906702	129929637	trans
4.09e-10	4.83e-06	rs6113965	20	23133796	-	ENSG00000158516	CPA2	7	129906702	129929637	trans
4.09e-10	4.83e-06	rs981303	20	46513838	-	ENSG00000158516	CPA2	7	129906702	129929637	trans
4.09e-10	4.83e-06	kgp7820865	20	25990002	-	ENSG00000158516	CPA2	7	129906702	129929637	trans
4.09e-10	4.83e-06	kgp10654815	20	61209017	-	ENSG00000158516	CPA2	7	129906702	129929637	trans
4.09e-10	4.83e-06	rs74657474	21	17041095	-	ENSG00000158516	CPA2	7	129906702	129929637	trans
4.09e-10	4.83e-06	rs11088588	21	18061292	-	ENSG00000158516	CPA2	7	129906702	129929637	trans
4.09e-10	4.83e-06	rs75877158	21	25145678	-	ENSG00000158516	CPA2	7	129906702	129929637	trans
4.09e-10	4.83e-06	rs8130245	21	26190030	-	ENSG00000158516	CPA2	7	129906702	129929637	trans
4.09e-10	4.83e-06	rs113556296	21	26866701	-	ENSG00000158516	CPA2	7	129906702	129929637	trans
4.09e-10	4.83e-06	rs10483088	21	44039013	-	ENSG00000158516	CPA2	7	129906702	129929637	trans
4.09e-10	4.83e-06	kgp11393919	21	15664040	-	ENSG00000158516	CPA2	7	129906702	129929637	trans
4.09e-10	4.83e-06	rs5752554	22	27862808	-	ENSG00000158516	CPA2	7	129906702	129929637	trans
4.09e-10	4.83e-06	rs147585888	22	45873185	-	ENSG00000158516	CPA2	7	129906702	129929637	trans
4.09e-10	4.83e-06	rs78129022	22	47843334	-	ENSG00000158516	CPA2	7	129906702	129929637	trans
4.09e-10	4.83e-06	rs7289670	22	50142299	-	ENSG00000158516	CPA2	7	129906702	129929637	trans
4.09e-10	4.83e-06	rs5944257	X	26002376	-	ENSG00000158516	CPA2	7	129906702	129929637	trans
4.09e-10	4.83e-06	rs4893625	X	52062581	-	ENSG00000158516	CPA2	7	129906702	129929637	trans
4.09e-10	4.83e-06	rs5968690	X	85061942	-	ENSG00000158516	CPA2	7	129906702	129929637	trans
4.09e-10	4.83e-06	rs6617830	X	88383217	-	ENSG00000158516	CPA2	7	129906702	129929637	trans
4.09e-10	4.83e-06	rs6646758	X	116179720	-	ENSG00000158516	CPA2	7	129906702	129929637	trans
4.09e-10	4.83e-06	rs6646773	X	116222263	-	ENSG00000158516	CPA2	7	129906702	129929637	trans
4.09e-10	4.83e-06	rs5957601	X	116252437	-	ENSG00000158516	CPA2	7	129906702	129929637	trans
4.09e-10	4.83e-06	rs6626537	X	145544411	-	ENSG00000158516	CPA2	7	129906702	129929637	trans
4.09e-10	4.83e-06	kgp30595773	X	52083029	-	ENSG00000158516	CPA2	7	129906702	129929637	trans
4.09e-10	4.83e-06	kgp30931296	X	52084198	-	ENSG00000158516	CPA2	7	129906702	129929637	trans
4.09e-10	4.83e-06	kgp22779647	X	52684594	-	ENSG00000158516	CPA2	7	129906702	129929637	trans
4.09e-10	4.83e-06	newrs189635205	X	56292182	-	ENSG00000158516	CPA2	7	129906702	129929637	trans
4.09e-10	4.83e-06	rs12686004	9	107653426	ABCA1	ENSG00000158516	CPA2	7	129906702	129929637	trans
4.09e-10	4.83e-06	rs141521568	17	67042457	ABCA9	ENSG00000158516	CPA2	7	129906702	129929637	trans
4.09e-10	4.83e-06	rs76624087	16	16266576	ABCC6	ENSG00000158516	CPA2	7	129906702	129929637	trans
4.09e-10	4.83e-06	rs72760658	15	89706252	ABHD2	ENSG00000158516	CPA2	7	129906702	129929637	trans
4.09e-10	4.83e-06	rs144893148	10	27457695	ACBD5,MASTL	ENSG00000158516	CPA2	7	129906702	129929637	trans
4.09e-10	4.83e-06	rs17228616	7	100487721	ACHE	ENSG00000158516	CPA2	7	129906702	129929637	cis
4.09e-10	4.83e-06	rs114101331	2	111606884	ACOXL	ENSG00000158516	CPA2	7	129906702	129929637	trans
4.09e-10	4.83e-06	rs117288213	19	51294854	ACP4,ENSG00000261341	ENSG00000158516	CPA2	7	129906702	129929637	trans
4.09e-10	4.83e-06	rs3748997	2	114684848	ACTR3	ENSG00000158516	CPA2	7	129906702	129929637	trans
4.09e-10	4.83e-06	rs4610711	8	38869833	ADAM9	ENSG00000158516	CPA2	7	129906702	129929637	trans
4.09e-10	4.83e-06	rs76376361	16	77420455	ADAMTS18	ENSG00000158516	CPA2	7	129906702	129929637	trans
4.09e-10	4.83e-06	rs788927	4	73364994	ADAMTS3	ENSG00000158516	CPA2	7	129906702	129929637	trans
4.09e-10	4.83e-06	rs3898610	10	1484759	ADARB2	ENSG00000158516	CPA2	7	129906702	129929637	trans
4.09e-10	4.83e-06	rs11893633	2	70909820	ADD2	ENSG00000158516	CPA2	7	129906702	129929637	trans
4.09e-10	4.83e-06	rs35572780	16	57697798	ADGRG1	ENSG00000158516	CPA2	7	129906702	129929637	trans
4.09e-10	4.83e-06	rs17226314	4	62766970	ADGRL3	ENSG00000158516	CPA2	7	129906702	129929637	trans
4.09e-10	4.83e-06	rs12730058	1	79546644	ADGRL4	ENSG00000158516	CPA2	7	129906702	129929637	trans
4.09e-10	4.83e-06	rs1229984	4	100239319	ADH1B	ENSG00000158516	CPA2	7	129906702	129929637	trans
4.09e-10	4.83e-06	rs80056110	15	89173181	AEN	ENSG00000158516	CPA2	7	129906702	129929637	trans
4.09e-10	4.83e-06	rs72823085	10	116073557	AFAP1L2	ENSG00000158516	CPA2	7	129906702	129929637	trans
4.09e-10	4.83e-06	rs636863	10	116075051	AFAP1L2	ENSG00000158516	CPA2	7	129906702	129929637	trans
4.09e-10	4.83e-06	rs694883	10	116075228	AFAP1L2	ENSG00000158516	CPA2	7	129906702	129929637	trans
4.09e-10	4.83e-06	rs72823088	10	116075916	AFAP1L2	ENSG00000158516	CPA2	7	129906702	129929637	trans
4.09e-10	4.83e-06	rs72823092	10	116079182	AFAP1L2	ENSG00000158516	CPA2	7	129906702	129929637	trans
4.09e-10	4.83e-06	rs72826913	10	116089177	AFAP1L2	ENSG00000158516	CPA2	7	129906702	129929637	trans
4.09e-10	4.83e-06	rs143464760	10	116106038	AFAP1L2	ENSG00000158516	CPA2	7	129906702	129929637	trans
4.09e-10	4.83e-06	rs77414898	10	116116613	AFAP1L2	ENSG00000158516	CPA2	7	129906702	129929637	trans
4.09e-10	4.83e-06	rs7175159	15	87027314	AGBL1	ENSG00000158516	CPA2	7	129906702	129929637	trans
4.09e-10	4.83e-06	rs143950866	1	49828604	AGBL4	ENSG00000158516	CPA2	7	129906702	129929637	trans
4.09e-10	4.83e-06	rs9376124	6	135979220	AHI1-DT	ENSG00000158516	CPA2	7	129906702	129929637	trans
4.09e-10	4.83e-06	rs9389316	6	136001003	AHI1-DT	ENSG00000158516	CPA2	7	129906702	129929637	trans
4.09e-10	4.83e-06	rs4896180	6	136109831	AHI1-DT	ENSG00000158516	CPA2	7	129906702	129929637	trans
4.09e-10	4.83e-06	rs28732150	6	31583224	AIF1	ENSG00000158516	CPA2	7	129906702	129929637	trans
4.09e-10	4.83e-06	rs1883097	11	8938819	AKIP1	ENSG00000158516	CPA2	7	129906702	129929637	trans
4.09e-10	4.83e-06	rs117819105	10	97403105	ALDH18A1	ENSG00000158516	CPA2	7	129906702	129929637	trans
4.09e-10	4.83e-06	rs17661137	8	41578028	ANK1	ENSG00000158516	CPA2	7	129906702	129929637	trans
4.09e-10	4.83e-06	rs17177108	16	89475817	ANKRD11,ENSG00000288715	ENSG00000158516	CPA2	7	129906702	129929637	trans
4.09e-10	4.83e-06	rs72926647	2	198023366	ANKRD44	ENSG00000158516	CPA2	7	129906702	129929637	trans
4.09e-10	4.83e-06	rs111335596	2	198129232	ANKRD44,ANKRD44-IT1	ENSG00000158516	CPA2	7	129906702	129929637	trans
4.09e-10	4.83e-06	rs4462942	3	43564157	ANO10	ENSG00000158516	CPA2	7	129906702	129929637	trans
4.09e-10	4.83e-06	rs965928	3	43643284	ANO10	ENSG00000158516	CPA2	7	129906702	129929637	trans
4.09e-10	4.83e-06	rs116107386	2	224642579	AP1S3,ENSG00000286239	ENSG00000158516	CPA2	7	129906702	129929637	trans
4.09e-10	4.83e-06	rs8025972	15	29225885	APBA2	ENSG00000158516	CPA2	7	129906702	129929637	trans
4.09e-10	4.83e-06	rs4591103	15	29235279	APBA2	ENSG00000158516	CPA2	7	129906702	129929637	trans
4.09e-10	4.83e-06	rs12324117	15	29238202	APBA2	ENSG00000158516	CPA2	7	129906702	129929637	trans
4.09e-10	4.83e-06	rs16954986	15	29296850	APBA2	ENSG00000158516	CPA2	7	129906702	129929637	trans
4.09e-10	4.83e-06	rs3829465	15	29408046	APBA2	ENSG00000158516	CPA2	7	129906702	129929637	trans
4.09e-10	4.83e-06	rs111292640	20	57126071	APCDD1L-DT	ENSG00000158516	CPA2	7	129906702	129929637	trans
4.09e-10	4.83e-06	rs118154751	18	24400040	AQP4-AS1	ENSG00000158516	CPA2	7	129906702	129929637	trans
4.09e-10	4.83e-06	rs686428	18	6886547	ARHGAP28	ENSG00000158516	CPA2	7	129906702	129929637	trans
4.09e-10	4.83e-06	rs4398174	18	6913378	ARHGAP28	ENSG00000158516	CPA2	7	129906702	129929637	trans
4.09e-10	4.83e-06	rs138212509	6	109289608	ARMC2	ENSG00000158516	CPA2	7	129906702	129929637	trans
4.09e-10	4.83e-06	rs17161692	7	98953863	ARPC1A,ENSG00000284292	ENSG00000158516	CPA2	7	129906702	129929637	cis
4.09e-10	4.83e-06	rs16876106	5	78222187	ARSB	ENSG00000158516	CPA2	7	129906702	129929637	trans
4.09e-10	4.83e-06	rs4406706	1	212780471	ATF3	ENSG00000158516	CPA2	7	129906702	129929637	trans
4.09e-10	4.83e-06	rs13316275	3	10589024	ATP2B2	ENSG00000158516	CPA2	7	129906702	129929637	trans
4.09e-10	4.83e-06	rs76472654	3	10654235	ATP2B2	ENSG00000158516	CPA2	7	129906702	129929637	trans
4.09e-10	4.83e-06	rs139075511	19	36051333	ATP4A,ENSG00000283907	ENSG00000158516	CPA2	7	129906702	129929637	trans
4.09e-10	4.83e-06	rs116961188	16	71869730	ATXN1L,ENSG00000262140	ENSG00000158516	CPA2	7	129906702	129929637	trans
4.09e-10	4.83e-06	rs669311	13	70733844	ATXN8OS	ENSG00000158516	CPA2	7	129906702	129929637	trans
4.09e-10	4.83e-06	rs149664275	21	42582657	BACE2	ENSG00000158516	CPA2	7	129906702	129929637	trans
4.09e-10	4.83e-06	rs12644085	4	102613885	BANK1	ENSG00000158516	CPA2	7	129906702	129929637	trans
4.09e-10	4.83e-06	rs12484870	22	23607979	BCR	ENSG00000158516	CPA2	7	129906702	129929637	trans
4.09e-10	4.83e-06	rs193275377	14	96681878	BDKRB2,ENSG00000258691	ENSG00000158516	CPA2	7	129906702	129929637	trans
4.09e-10	4.83e-06	rs16854027	4	42120105	BEND4	ENSG00000158516	CPA2	7	129906702	129929637	trans
4.09e-10	4.83e-06	rs147646995	10	60500970	BICC1	ENSG00000158516	CPA2	7	129906702	129929637	trans
4.09e-10	4.83e-06	rs10882754	10	97993942	BLNK	ENSG00000158516	CPA2	7	129906702	129929637	trans
4.09e-10	4.83e-06	rs16981057	19	48472474	BSPH1	ENSG00000158516	CPA2	7	129906702	129929637	trans
4.09e-10	4.83e-06	rs17620389	6	38534429	BTBD9	ENSG00000158516	CPA2	7	129906702	129929637	trans
4.09e-10	4.83e-06	rs74524780	10	103131812	BTRC	ENSG00000158516	CPA2	7	129906702	129929637	trans
4.09e-10	4.83e-06	rs11973867	7	16710153	BZW2	ENSG00000158516	CPA2	7	129906702	129929637	cis
4.09e-10	4.83e-06	rs141910494	2	191024965	C2orf88	ENSG00000158516	CPA2	7	129906702	129929637	trans
4.09e-10	4.83e-06	rs9894418	17	49931523	CA10	ENSG00000158516	CPA2	7	129906702	129929637	trans
4.09e-10	4.83e-06	rs2332429	1	181525755	CACNA1E	ENSG00000158516	CPA2	7	129906702	129929637	trans
4.09e-10	4.83e-06	rs2003958	3	54884310	CACNA2D3	ENSG00000158516	CPA2	7	129906702	129929637	trans
4.09e-10	4.83e-06	rs11704051	22	37002064	CACNG2	ENSG00000158516	CPA2	7	129906702	129929637	trans
4.09e-10	4.83e-06	rs140649869	7	3078117	CARD11	ENSG00000158516	CPA2	7	129906702	129929637	cis
4.09e-10	4.83e-06	rs76560105	19	45299199	CBLC	ENSG00000158516	CPA2	7	129906702	129929637	trans
4.09e-10	4.83e-06	rs150703314	4	24850277	CCDC149	ENSG00000158516	CPA2	7	129906702	129929637	trans
4.09e-10	4.83e-06	rs72918635	2	197559151	CCDC150	ENSG00000158516	CPA2	7	129906702	129929637	trans
4.09e-10	4.83e-06	rs6751627	2	197583379	CCDC150	ENSG00000158516	CPA2	7	129906702	129929637	trans
4.09e-10	4.83e-06	rs10906257	10	12975450	CCDC3,ENSG00000285520	ENSG00000158516	CPA2	7	129906702	129929637	trans
4.09e-10	4.83e-06	rs7937220	11	27356095	CCDC34	ENSG00000158516	CPA2	7	129906702	129929637	trans
4.09e-10	4.83e-06	rs117917035	10	33049786	CCDC7	ENSG00000158516	CPA2	7	129906702	129929637	trans
4.09e-10	4.83e-06	rs17017704	4	91748644	CCSER1	ENSG00000158516	CPA2	7	129906702	129929637	trans
4.09e-10	4.83e-06	rs112269475	4	91869498	CCSER1	ENSG00000158516	CPA2	7	129906702	129929637	trans
4.09e-10	4.83e-06	rs17017923	4	91918870	CCSER1	ENSG00000158516	CPA2	7	129906702	129929637	trans
4.09e-10	4.83e-06	rs112383992	11	60764261	CD6	ENSG00000158516	CPA2	7	129906702	129929637	trans
4.09e-10	4.83e-06	rs16957086	15	43016962	CDAN1,ENSG00000278769	ENSG00000158516	CPA2	7	129906702	129929637	trans
4.09e-10	4.83e-06	rs74360204	5	22493163	CDH12	ENSG00000158516	CPA2	7	129906702	129929637	trans
4.09e-10	4.83e-06	rs1397133	16	62009911	CDH8	ENSG00000158516	CPA2	7	129906702	129929637	trans
4.09e-10	4.83e-06	rs116238339	16	62065979	CDH8	ENSG00000158516	CPA2	7	129906702	129929637	trans
4.09e-10	4.83e-06	rs11765906	7	105533735	CDHR3	ENSG00000158516	CPA2	7	129906702	129929637	cis
4.09e-10	4.83e-06	rs10953485	7	105572736	CDHR3	ENSG00000158516	CPA2	7	129906702	129929637	cis
4.09e-10	4.83e-06	rs116846789	17	15358222	CDRT4,TVP23C-CDRT4	ENSG00000158516	CPA2	7	129906702	129929637	trans
4.09e-10	4.83e-06	rs73047305	19	42192868	CEACAM7	ENSG00000158516	CPA2	7	129906702	129929637	trans
4.09e-10	4.83e-06	rs11809649	1	12808591	CFAP107	ENSG00000158516	CPA2	7	129906702	129929637	trans
4.09e-10	4.83e-06	rs117153837	8	61701873	CHD7	ENSG00000158516	CPA2	7	129906702	129929637	trans
4.09e-10	4.83e-06	rs79467620	14	21870897	CHD8	ENSG00000158516	CPA2	7	129906702	129929637	trans
4.09e-10	4.83e-06	rs7547716	1	203209481	CHIT1	ENSG00000158516	CPA2	7	129906702	129929637	trans
4.09e-10	4.83e-06	rs17325358	19	34222793	CHST8	ENSG00000158516	CPA2	7	129906702	129929637	trans
4.09e-10	4.83e-06	rs1143735	18	24494875	CHST9,AQP4-AS1	ENSG00000158516	CPA2	7	129906702	129929637	trans
4.09e-10	4.83e-06	rs9561897	13	96186575	CLDN10	ENSG00000158516	CPA2	7	129906702	129929637	trans
4.09e-10	4.83e-06	rs439888	21	37920907	CLDN14	ENSG00000158516	CPA2	7	129906702	129929637	trans
4.09e-10	4.83e-06	rs75921250	21	37856514	CLDN14,CLDN14-AS1	ENSG00000158516	CPA2	7	129906702	129929637	trans
4.09e-10	4.83e-06	rs113445052	6	45898561	CLIC5	ENSG00000158516	CPA2	7	129906702	129929637	trans
4.09e-10	4.83e-06	rs11612255	12	92819466	CLLU1-AS1,CLLU1,ENSG00000266923	ENSG00000158516	CPA2	7	129906702	129929637	trans
4.09e-10	4.83e-06	rs116177353	3	150641291	CLRN1-AS1,ENSG00000243273,ENSG00000260234	ENSG00000158516	CPA2	7	129906702	129929637	trans
4.09e-10	4.83e-06	rs113254097	16	81570815	CMIP	ENSG00000158516	CPA2	7	129906702	129929637	trans
4.09e-10	4.83e-06	rs141402120	8	88242798	CNBD1	ENSG00000158516	CPA2	7	129906702	129929637	trans
4.09e-10	4.83e-06	rs117309721	16	76439592	CNTNAP4,ENSG00000287694	ENSG00000158516	CPA2	7	129906702	129929637	trans
4.09e-10	4.83e-06	rs114574654	5	177716036	COL23A1	ENSG00000158516	CPA2	7	129906702	129929637	trans
4.09e-10	4.83e-06	rs79407245	2	3678219	COLEC11	ENSG00000158516	CPA2	7	129906702	129929637	trans
4.09e-10	4.83e-06	rs148667152	22	19955220	COMT	ENSG00000158516	CPA2	7	129906702	129929637	trans
4.09e-10	4.83e-06	rs142170098	7	130334105	COPG2	ENSG00000158516	CPA2	7	129906702	129929637	cis
4.09e-10	4.83e-06	rs117003019	19	41198457	COQ8B	ENSG00000158516	CPA2	7	129906702	129929637	trans
4.09e-10	4.83e-06	rs115884218	3	148592231	CPA3,ENSG00000240521	ENSG00000158516	CPA2	7	129906702	129929637	trans
4.09e-10	4.83e-06	rs12489228	3	148989317	CPHL1P	ENSG00000158516	CPA2	7	129906702	129929637	trans
4.09e-10	4.83e-06	rs7649371	3	149001335	CPHL1P	ENSG00000158516	CPA2	7	129906702	129929637	trans
4.09e-10	4.83e-06	rs116076878	6	36723978	CPNE5	ENSG00000158516	CPA2	7	129906702	129929637	trans
4.09e-10	4.83e-06	rs1991398	10	125561547	CPXM2	ENSG00000158516	CPA2	7	129906702	129929637	trans
4.09e-10	4.83e-06	rs2292983	4	57190242	CRACD	ENSG00000158516	CPA2	7	129906702	129929637	trans
4.09e-10	4.83e-06	rs4359415	15	92131647	CRAT37	ENSG00000158516	CPA2	7	129906702	129929637	trans
4.09e-10	4.83e-06	rs17618402	1	197337036	CRB1	ENSG00000158516	CPA2	7	129906702	129929637	trans
4.09e-10	4.83e-06	rs147660254	16	84918447	CRISPLD2	ENSG00000158516	CPA2	7	129906702	129929637	trans
4.09e-10	4.83e-06	rs1800947	1	159683438	CRP	ENSG00000158516	CPA2	7	129906702	129929637	trans
4.09e-10	4.83e-06	rs78507879	8	2807678	CSMD1	ENSG00000158516	CPA2	7	129906702	129929637	trans
4.09e-10	4.83e-06	rs117621282	8	4204315	CSMD1	ENSG00000158516	CPA2	7	129906702	129929637	trans
4.09e-10	4.83e-06	rs117957809	8	113486718	CSMD3	ENSG00000158516	CPA2	7	129906702	129929637	trans
4.09e-10	4.83e-06	rs118034182	8	114195161	CSMD3	ENSG00000158516	CPA2	7	129906702	129929637	trans
4.09e-10	4.83e-06	rs79774855	8	114340913	CSMD3	ENSG00000158516	CPA2	7	129906702	129929637	trans
4.09e-10	4.83e-06	rs72911693	18	46291147	CTIF	ENSG00000158516	CPA2	7	129906702	129929637	trans
4.09e-10	4.83e-06	rs114433777	5	11459359	CTNND2	ENSG00000158516	CPA2	7	129906702	129929637	trans
4.09e-10	4.83e-06	rs12943128	17	76679240	CYTH1	ENSG00000158516	CPA2	7	129906702	129929637	trans
4.09e-10	4.83e-06	rs8076102	17	76711312	CYTH1	ENSG00000158516	CPA2	7	129906702	129929637	trans
4.09e-10	4.83e-06	rs16971660	17	76711687	CYTH1	ENSG00000158516	CPA2	7	129906702	129929637	trans
4.09e-10	4.83e-06	rs12685856	9	124516590	DAB2IP	ENSG00000158516	CPA2	7	129906702	129929637	trans
4.09e-10	4.83e-06	rs11662870	18	51008349	DCC,LINC01917	ENSG00000158516	CPA2	7	129906702	129929637	trans
4.09e-10	4.83e-06	rs78928041	2	3816791	DCDC2C	ENSG00000158516	CPA2	7	129906702	129929637	trans
4.09e-10	4.83e-06	rs75863575	6	18261883	DEK	ENSG00000158516	CPA2	7	129906702	129929637	trans
4.09e-10	4.83e-06	rs60631262	9	126599595	DENND1A	ENSG00000158516	CPA2	7	129906702	129929637	trans
4.09e-10	4.83e-06	rs7796821	7	137514791	DGKI	ENSG00000158516	CPA2	7	129906702	129929637	cis
4.09e-10	4.83e-06	rs117718160	14	91658788	DGLUCY	ENSG00000158516	CPA2	7	129906702	129929637	trans
4.09e-10	4.83e-06	rs12694420	2	218505964	DIRC3	ENSG00000158516	CPA2	7	129906702	129929637	trans
4.09e-10	4.83e-06	rs6435999	2	218523162	DIRC3	ENSG00000158516	CPA2	7	129906702	129929637	trans
4.09e-10	4.83e-06	rs13035160	2	218523832	DIRC3	ENSG00000158516	CPA2	7	129906702	129929637	trans
4.09e-10	4.83e-06	rs744564	2	218588959	DIRC3	ENSG00000158516	CPA2	7	129906702	129929637	trans
4.09e-10	4.83e-06	rs16828571	2	232893262	DIS3L2	ENSG00000158516	CPA2	7	129906702	129929637	trans
4.09e-10	4.83e-06	rs117814070	11	11980273	DKK3,USP47	ENSG00000158516	CPA2	7	129906702	129929637	trans
4.09e-10	4.83e-06	rs116714989	3	196781156	DLG1	ENSG00000158516	CPA2	7	129906702	129929637	trans
4.09e-10	4.83e-06	rs118151419	11	83785343	DLG2	ENSG00000158516	CPA2	7	129906702	129929637	trans
4.09e-10	4.83e-06	rs10274154	7	21881548	DNAH11	ENSG00000158516	CPA2	7	129906702	129929637	cis
4.09e-10	4.83e-06	rs811870	3	57346419	DNAH12	ENSG00000158516	CPA2	7	129906702	129929637	trans
4.09e-10	4.83e-06	rs74658987	1	225494097	DNAH14	ENSG00000158516	CPA2	7	129906702	129929637	trans
4.09e-10	4.83e-06	rs112172758	1	225495168	DNAH14	ENSG00000158516	CPA2	7	129906702	129929637	trans
4.09e-10	4.83e-06	rs75084188	1	225505529	DNAH14	ENSG00000158516	CPA2	7	129906702	129929637	trans
4.09e-10	4.83e-06	rs41304141	1	225519116	DNAH14	ENSG00000158516	CPA2	7	129906702	129929637	trans
4.09e-10	4.83e-06	rs113610864	1	225524640	DNAH14	ENSG00000158516	CPA2	7	129906702	129929637	trans
4.09e-10	4.83e-06	rs74737443	1	225531236	DNAH14	ENSG00000158516	CPA2	7	129906702	129929637	trans
4.09e-10	4.83e-06	rs75179032	1	225534447	DNAH14	ENSG00000158516	CPA2	7	129906702	129929637	trans
4.09e-10	4.83e-06	rs78718610	1	225534459	DNAH14	ENSG00000158516	CPA2	7	129906702	129929637	trans
4.09e-10	4.83e-06	rs79179508	1	225534941	DNAH14	ENSG00000158516	CPA2	7	129906702	129929637	trans
4.09e-10	4.83e-06	rs77126547	1	225540016	DNAH14	ENSG00000158516	CPA2	7	129906702	129929637	trans
4.09e-10	4.83e-06	rs79283827	1	225540988	DNAH14	ENSG00000158516	CPA2	7	129906702	129929637	trans
4.09e-10	4.83e-06	rs150815088	1	225544885	DNAH14	ENSG00000158516	CPA2	7	129906702	129929637	trans
4.09e-10	4.83e-06	rs79830859	1	225551835	DNAH14	ENSG00000158516	CPA2	7	129906702	129929637	trans
4.09e-10	4.83e-06	rs10493374	1	65783231	DNAJC6,ENSG00000290094	ENSG00000158516	CPA2	7	129906702	129929637	trans
4.09e-10	4.83e-06	rs12412384	10	129199425	DOCK1	ENSG00000158516	CPA2	7	129906702	129929637	trans
4.09e-10	4.83e-06	rs10054949	5	169217218	DOCK2	ENSG00000158516	CPA2	7	129906702	129929637	trans
4.09e-10	4.83e-06	rs7811376	7	111577642	DOCK4	ENSG00000158516	CPA2	7	129906702	129929637	cis
4.09e-10	4.83e-06	rs2420165	2	115280624	DPP10	ENSG00000158516	CPA2	7	129906702	129929637	trans
4.09e-10	4.83e-06	rs62164558	2	115901216	DPP10,DPP10-AS1	ENSG00000158516	CPA2	7	129906702	129929637	trans
4.09e-10	4.83e-06	rs115872145	7	154029470	DPP6	ENSG00000158516	CPA2	7	129906702	129929637	cis
4.09e-10	4.83e-06	rs7316001	12	63979105	DPY19L2	ENSG00000158516	CPA2	7	129906702	129929637	trans
4.09e-10	4.83e-06	rs16999438	20	17566854	DSTN	ENSG00000158516	CPA2	7	129906702	129929637	trans
4.09e-10	4.83e-06	rs10220770	15	49921835	DTWD1	ENSG00000158516	CPA2	7	129906702	129929637	trans
4.09e-10	4.83e-06	rs8039808	15	49939846	DTWD1	ENSG00000158516	CPA2	7	129906702	129929637	trans
4.09e-10	4.83e-06	rs3749096	2	109512428	EDAR	ENSG00000158516	CPA2	7	129906702	129929637	trans
4.09e-10	4.83e-06	rs3749097	2	109512606	EDAR	ENSG00000158516	CPA2	7	129906702	129929637	trans
4.09e-10	4.83e-06	rs61756482	12	93181768	EEA1	ENSG00000158516	CPA2	7	129906702	129929637	trans
4.09e-10	4.83e-06	rs77183423	8	132950237	EFR3A	ENSG00000158516	CPA2	7	129906702	129929637	trans
4.09e-10	4.83e-06	rs10876394	12	53400178	EIF4B	ENSG00000158516	CPA2	7	129906702	129929637	trans
4.09e-10	4.83e-06	rs7960191	12	53412462	EIF4B,TNS2-AS1	ENSG00000158516	CPA2	7	129906702	129929637	trans
4.09e-10	4.83e-06	rs1546697	12	53414772	EIF4B,TNS2-AS1	ENSG00000158516	CPA2	7	129906702	129929637	trans
4.09e-10	4.83e-06	rs704292	3	71726259	EIF4E3,ENSG00000285708	ENSG00000158516	CPA2	7	129906702	129929637	trans
4.09e-10	4.83e-06	rs144266329	1	24089839	ELOA-AS1	ENSG00000158516	CPA2	7	129906702	129929637	trans
4.09e-10	4.83e-06	rs12344049	9	111652477	ELP1	ENSG00000158516	CPA2	7	129906702	129929637	trans
4.09e-10	4.83e-06	rs138788186	14	100318550	EML1	ENSG00000158516	CPA2	7	129906702	129929637	trans
4.09e-10	4.83e-06	rs56076126	4	185118792	ENPP6	ENSG00000158516	CPA2	7	129906702	129929637	trans
4.09e-10	4.83e-06	rs56191000	2	215514759	ENSG00000197585	ENSG00000158516	CPA2	7	129906702	129929637	trans
4.09e-10	4.83e-06	rs10932556	2	215529096	ENSG00000197585	ENSG00000158516	CPA2	7	129906702	129929637	trans
4.09e-10	4.83e-06	rs1111845	13	112280521	ENSG00000204398,LINC02337	ENSG00000158516	CPA2	7	129906702	129929637	trans
4.09e-10	4.83e-06	rs16839215	1	240136510	ENSG00000215805	ENSG00000158516	CPA2	7	129906702	129929637	trans
4.09e-10	4.83e-06	rs7792289	7	19498089	ENSG00000223838	ENSG00000158516	CPA2	7	129906702	129929637	cis
4.09e-10	4.83e-06	rs16865916	2	7217472	ENSG00000223884	ENSG00000158516	CPA2	7	129906702	129929637	trans
4.09e-10	4.83e-06	rs16999649	21	25544579	ENSG00000224018	ENSG00000158516	CPA2	7	129906702	129929637	trans
4.09e-10	4.83e-06	rs77721642	2	154028459	ENSG00000224612	ENSG00000158516	CPA2	7	129906702	129929637	trans
4.09e-10	4.83e-06	rs117346590	6	159512603	ENSG00000226032,ENSG00000285492	ENSG00000158516	CPA2	7	129906702	129929637	trans
4.09e-10	4.83e-06	rs9752413	2	1622140	ENSG00000228613	ENSG00000158516	CPA2	7	129906702	129929637	trans
4.09e-10	4.83e-06	rs7874499	9	118250623	ENSG00000228714	ENSG00000158516	CPA2	7	129906702	129929637	trans
4.09e-10	4.83e-06	rs16856896	1	166272394	ENSG00000229588	ENSG00000158516	CPA2	7	129906702	129929637	trans
4.09e-10	4.83e-06	rs9943264	1	166299138	ENSG00000229588	ENSG00000158516	CPA2	7	129906702	129929637	trans
4.09e-10	4.83e-06	rs7787128	7	13297072	ENSG00000229618	ENSG00000158516	CPA2	7	129906702	129929637	cis
4.09e-10	4.83e-06	rs117998118	17	14423742	ENSG00000230647	ENSG00000158516	CPA2	7	129906702	129929637	trans
4.09e-10	4.83e-06	rs6932100	6	139513381	ENSG00000231329,ENSG00000272446	ENSG00000158516	CPA2	7	129906702	129929637	trans
4.09e-10	4.83e-06	rs79797646	6	80172811	ENSG00000231533	ENSG00000158516	CPA2	7	129906702	129929637	trans
4.09e-10	4.83e-06	rs17042675	2	52507412	ENSG00000231918	ENSG00000158516	CPA2	7	129906702	129929637	trans
4.09e-10	4.83e-06	rs10262220	7	135829791	ENSG00000232053	ENSG00000158516	CPA2	7	129906702	129929637	cis
4.09e-10	4.83e-06	rs834760	7	135840461	ENSG00000232053	ENSG00000158516	CPA2	7	129906702	129929637	cis
4.09e-10	4.83e-06	rs75397202	3	192890811	ENSG00000232130	ENSG00000158516	CPA2	7	129906702	129929637	trans
4.09e-10	4.83e-06	rs17015616	2	35007976	ENSG00000232153	ENSG00000158516	CPA2	7	129906702	129929637	trans
4.09e-10	4.83e-06	rs9379168	6	8158396	ENSG00000232234,ENSG00000285216	ENSG00000158516	CPA2	7	129906702	129929637	trans
4.09e-10	4.83e-06	rs10197888	2	23370317	ENSG00000232451	ENSG00000158516	CPA2	7	129906702	129929637	trans
4.09e-10	4.83e-06	rs752717	X	25897544	ENSG00000233403	ENSG00000158516	CPA2	7	129906702	129929637	trans
4.09e-10	4.83e-06	rs6475097	9	16920749	ENSG00000237153	ENSG00000158516	CPA2	7	129906702	129929637	trans
4.09e-10	4.83e-06	rs1538590	9	16943046	ENSG00000237153	ENSG00000158516	CPA2	7	129906702	129929637	trans
4.09e-10	4.83e-06	rs6943671	7	106121045	ENSG00000243797,ENSG00000286076	ENSG00000158516	CPA2	7	129906702	129929637	cis
4.09e-10	4.83e-06	rs1392898	4	16433770	ENSG00000248138	ENSG00000158516	CPA2	7	129906702	129929637	trans
4.09e-10	4.83e-06	rs1879629	4	176289800	ENSG00000248551	ENSG00000158516	CPA2	7	129906702	129929637	trans
4.09e-10	4.83e-06	rs6863595	5	1950722	ENSG00000248994	ENSG00000158516	CPA2	7	129906702	129929637	trans
4.09e-10	4.83e-06	rs10058030	5	108619855	ENSG00000249476	ENSG00000158516	CPA2	7	129906702	129929637	trans
4.09e-10	4.83e-06	rs4262088	5	158806244	ENSG00000249738	ENSG00000158516	CPA2	7	129906702	129929637	trans
4.09e-10	4.83e-06	rs10075367	5	91856650	ENSG00000249776	ENSG00000158516	CPA2	7	129906702	129929637	trans
4.09e-10	4.83e-06	rs1027643	5	91893792	ENSG00000249776	ENSG00000158516	CPA2	7	129906702	129929637	trans
4.09e-10	4.83e-06	rs324339	5	172119559	ENSG00000253445	ENSG00000158516	CPA2	7	129906702	129929637	trans
4.09e-10	4.83e-06	rs75638498	8	85054651	ENSG00000254202	ENSG00000158516	CPA2	7	129906702	129929637	trans
4.09e-10	4.83e-06	rs7015942	8	115305708	ENSG00000254339	ENSG00000158516	CPA2	7	129906702	129929637	trans
4.09e-10	4.83e-06	rs75156773	11	15729729	ENSG00000254645	ENSG00000158516	CPA2	7	129906702	129929637	trans
4.09e-10	4.83e-06	rs12423247	12	96858362	ENSG00000258272	ENSG00000158516	CPA2	7	129906702	129929637	trans
4.09e-10	4.83e-06	rs10141245	14	40519413	ENSG00000258526	ENSG00000158516	CPA2	7	129906702	129929637	trans
4.09e-10	4.83e-06	rs17117743	14	73035313	ENSG00000258871	ENSG00000158516	CPA2	7	129906702	129929637	trans
4.09e-10	4.83e-06	rs78911610	15	98746513	ENSG00000259199	ENSG00000158516	CPA2	7	129906702	129929637	trans
4.09e-10	4.83e-06	rs117340151	15	36403497	ENSG00000259639	ENSG00000158516	CPA2	7	129906702	129929637	trans
4.09e-10	4.83e-06	rs74896649	15	68567090	ENSG00000260657	ENSG00000158516	CPA2	7	129906702	129929637	trans
4.09e-10	4.83e-06	rs4783122	16	82535037	ENSG00000261285	ENSG00000158516	CPA2	7	129906702	129929637	trans
4.09e-10	4.83e-06	rs759072	19	2728971	ENSG00000261342,ENSG00000267001	ENSG00000158516	CPA2	7	129906702	129929637	trans
4.09e-10	4.83e-06	rs6566316	18	65428683	ENSG00000263594,DSEL-AS1	ENSG00000158516	CPA2	7	129906702	129929637	trans
4.09e-10	4.83e-06	rs4890751	18	15075994	ENSG00000263635	ENSG00000158516	CPA2	7	129906702	129929637	trans
4.09e-10	4.83e-06	rs1940667	18	2148458	ENSG00000263745	ENSG00000158516	CPA2	7	129906702	129929637	trans
4.09e-10	4.83e-06	rs118094904	19	12680166	ENSG00000269693	ENSG00000158516	CPA2	7	129906702	129929637	trans
4.09e-10	4.83e-06	rs6755259	2	213597627	ENSG00000273118	ENSG00000158516	CPA2	7	129906702	129929637	trans
4.09e-10	4.83e-06	rs6078103	20	1175730	ENSG00000274269	ENSG00000158516	CPA2	7	129906702	129929637	trans
4.09e-10	4.83e-06	rs7182127	15	96639263	ENSG00000275443	ENSG00000158516	CPA2	7	129906702	129929637	trans
4.09e-10	4.83e-06	rs76602140	15	95548161	ENSG00000277654,ENSG00000289464	ENSG00000158516	CPA2	7	129906702	129929637	trans
4.09e-10	4.83e-06	rs1930510	13	41707710	ENSG00000278390	ENSG00000158516	CPA2	7	129906702	129929637	trans
4.09e-10	4.83e-06	rs17073700	6	112644225	ENSG00000281613	ENSG00000158516	CPA2	7	129906702	129929637	trans
4.09e-10	4.83e-06	rs16907489	9	23656538	ENSG00000283982	ENSG00000158516	CPA2	7	129906702	129929637	trans
4.09e-10	4.83e-06	rs117557375	9	23418989	ENSG00000284418	ENSG00000158516	CPA2	7	129906702	129929637	trans
4.09e-10	4.83e-06	rs138468689	20	57499607	ENSG00000285091	ENSG00000158516	CPA2	7	129906702	129929637	trans
4.09e-10	4.83e-06	rs9964822	18	30091173	ENSG00000285095	ENSG00000158516	CPA2	7	129906702	129929637	trans
4.09e-10	4.83e-06	rs6702232	1	194760481	ENSG00000285718	ENSG00000158516	CPA2	7	129906702	129929637	trans
4.09e-10	4.83e-06	rs10494714	1	194802115	ENSG00000285718	ENSG00000158516	CPA2	7	129906702	129929637	trans
4.09e-10	4.83e-06	rs77830703	1	74351559	ENSG00000285778	ENSG00000158516	CPA2	7	129906702	129929637	trans
4.09e-10	4.83e-06	rs117574126	8	129349258	ENSG00000286034	ENSG00000158516	CPA2	7	129906702	129929637	trans
4.09e-10	4.83e-06	rs78348325	11	121550262	ENSG00000286044	ENSG00000158516	CPA2	7	129906702	129929637	trans
4.09e-10	4.83e-06	rs16897436	4	18704754	ENSG00000286046	ENSG00000158516	CPA2	7	129906702	129929637	trans
4.09e-10	4.83e-06	rs139384581	1	235036884	ENSG00000286263	ENSG00000158516	CPA2	7	129906702	129929637	trans
4.09e-10	4.83e-06	rs10756234	9	11316481	ENSG00000286474	ENSG00000158516	CPA2	7	129906702	129929637	trans
4.09e-10	4.83e-06	rs77671246	7	26650681	ENSG00000286507	ENSG00000158516	CPA2	7	129906702	129929637	cis
4.09e-10	4.83e-06	rs11746806	5	34266171	ENSG00000286543	ENSG00000158516	CPA2	7	129906702	129929637	trans
4.09e-10	4.83e-06	rs960927	5	126611827	ENSG00000286615	ENSG00000158516	CPA2	7	129906702	129929637	trans
4.09e-10	4.83e-06	rs713168	9	19847234	ENSG00000286685	ENSG00000158516	CPA2	7	129906702	129929637	trans
4.09e-10	4.83e-06	rs7327912	13	81390324	ENSG00000286746	ENSG00000158516	CPA2	7	129906702	129929637	trans
4.09e-10	4.83e-06	rs17073437	13	81439337	ENSG00000286746	ENSG00000158516	CPA2	7	129906702	129929637	trans
4.09e-10	4.83e-06	rs148655776	3	170752255	ENSG00000286856	ENSG00000158516	CPA2	7	129906702	129929637	trans
4.09e-10	4.83e-06	rs4132948	5	97152331	ENSG00000286953	ENSG00000158516	CPA2	7	129906702	129929637	trans
4.09e-10	4.83e-06	rs12509677	4	9602724	ENSG00000287117	ENSG00000158516	CPA2	7	129906702	129929637	trans
4.09e-10	4.83e-06	rs10257866	7	10089086	ENSG00000287409	ENSG00000158516	CPA2	7	129906702	129929637	cis
4.09e-10	4.83e-06	rs7045593	9	1540499	ENSG00000287465	ENSG00000158516	CPA2	7	129906702	129929637	trans
4.09e-10	4.83e-06	rs150356904	8	15819853	ENSG00000287476	ENSG00000158516	CPA2	7	129906702	129929637	trans
4.09e-10	4.83e-06	rs13217920	6	17252342	ENSG00000287559	ENSG00000158516	CPA2	7	129906702	129929637	trans
4.09e-10	4.83e-06	rs1322201	6	165425189	ENSG00000287877	ENSG00000158516	CPA2	7	129906702	129929637	trans
4.09e-10	4.83e-06	rs72691110	9	7318711	ENSG00000288042	ENSG00000158516	CPA2	7	129906702	129929637	trans
4.09e-10	4.83e-06	rs11593607	10	135428265	ENSG00000288107	ENSG00000158516	CPA2	7	129906702	129929637	trans
4.09e-10	4.83e-06	rs12487946	3	134486080	ENSG00000288700	ENSG00000158516	CPA2	7	129906702	129929637	trans
4.09e-10	4.83e-06	rs142888587	4	115214626	ENSG00000288781	ENSG00000158516	CPA2	7	129906702	129929637	trans
4.09e-10	4.83e-06	rs117876072	10	93290873	ENSG00000289228	ENSG00000158516	CPA2	7	129906702	129929637	trans
4.09e-10	4.83e-06	rs11939710	4	156930971	ENSG00000289320	ENSG00000158516	CPA2	7	129906702	129929637	trans
4.09e-10	4.83e-06	rs76303215	7	127865168	ENSG00000289434	ENSG00000158516	CPA2	7	129906702	129929637	cis
4.09e-10	4.83e-06	rs9483277	6	131731609	ENSG00000290067	ENSG00000158516	CPA2	7	129906702	129929637	trans
4.09e-10	4.83e-06	rs17185692	6	29828316	ENSG00000290870	ENSG00000158516	CPA2	7	129906702	129929637	trans
4.09e-10	4.83e-06	rs56215530	11	6735667	ENSG00000291143	ENSG00000158516	CPA2	7	129906702	129929637	trans
4.09e-10	4.83e-06	rs7356402	4	66191356	EPHA5	ENSG00000158516	CPA2	7	129906702	129929637	trans
4.09e-10	4.83e-06	rs16847823	2	213028059	ERBB4	ENSG00000158516	CPA2	7	129906702	129929637	trans
4.09e-10	4.83e-06	rs6800915	3	56242724	ERC2	ENSG00000158516	CPA2	7	129906702	129929637	trans
4.09e-10	4.83e-06	rs4974135	3	56378263	ERC2	ENSG00000158516	CPA2	7	129906702	129929637	trans
4.09e-10	4.83e-06	rs144486648	9	98791224	ERCC6L2	ENSG00000158516	CPA2	7	129906702	129929637	trans
4.09e-10	4.83e-06	rs733486	14	76897213	ESRRB	ENSG00000158516	CPA2	7	129906702	129929637	trans
4.09e-10	4.83e-06	rs17104468	14	76909934	ESRRB	ENSG00000158516	CPA2	7	129906702	129929637	trans
4.09e-10	4.83e-06	rs11572501	1	217103562	ESRRG	ENSG00000158516	CPA2	7	129906702	129929637	trans
4.09e-10	4.83e-06	rs117141369	20	45540774	EYA2	ENSG00000158516	CPA2	7	129906702	129929637	trans
4.09e-10	4.83e-06	rs17014513	4	89684640	FAM13A	ENSG00000158516	CPA2	7	129906702	129929637	trans
4.09e-10	4.83e-06	rs113693023	16	32623658	FAM153DP,ENSG00000289734	ENSG00000158516	CPA2	7	129906702	129929637	trans
4.09e-10	4.83e-06	rs2119449	5	93115673	FAM172A	ENSG00000158516	CPA2	7	129906702	129929637	trans
4.09e-10	4.83e-06	rs4869203	5	93176417	FAM172A	ENSG00000158516	CPA2	7	129906702	129929637	trans
4.09e-10	4.83e-06	rs1453002	5	93218019	FAM172A	ENSG00000158516	CPA2	7	129906702	129929637	trans
4.09e-10	4.83e-06	rs7734092	5	108295480	FER	ENSG00000158516	CPA2	7	129906702	129929637	trans
4.09e-10	4.83e-06	rs113370809	2	97313241	FER1L5	ENSG00000158516	CPA2	7	129906702	129929637	trans
4.09e-10	4.83e-06	rs75977568	12	95558778	FGD6	ENSG00000158516	CPA2	7	129906702	129929637	trans
4.09e-10	4.83e-06	rs11955552	5	142066991	FGF1	ENSG00000158516	CPA2	7	129906702	129929637	trans
4.09e-10	4.83e-06	rs116588793	3	191859621	FGF12	ENSG00000158516	CPA2	7	129906702	129929637	trans
4.09e-10	4.83e-06	rs16960116	13	103023677	FGF14,FGF14-AS1,FGF14-IT1	ENSG00000158516	CPA2	7	129906702	129929637	trans
4.09e-10	4.83e-06	rs6845067	4	152375803	FHIP1A	ENSG00000158516	CPA2	7	129906702	129929637	trans
4.09e-10	4.83e-06	rs17027780	4	152590337	FHIP1A	ENSG00000158516	CPA2	7	129906702	129929637	trans
4.09e-10	4.83e-06	rs79177799	3	60121883	FHIT	ENSG00000158516	CPA2	7	129906702	129929637	trans
4.09e-10	4.83e-06	rs148690642	6	110082082	FIG4	ENSG00000158516	CPA2	7	129906702	129929637	trans
4.09e-10	4.83e-06	rs6491283	13	28977739	FLT1	ENSG00000158516	CPA2	7	129906702	129929637	trans
4.09e-10	4.83e-06	rs2307492	1	171168545	FMO2,ENSG00000225243,ENSG00000231424	ENSG00000158516	CPA2	7	129906702	129929637	trans
4.09e-10	4.83e-06	rs79721677	17	80503395	FOXK2	ENSG00000158516	CPA2	7	129906702	129929637	trans
4.09e-10	4.83e-06	rs74394181	14	90007331	FOXN3,ENSG00000259053	ENSG00000158516	CPA2	7	129906702	129929637	trans
4.09e-10	4.83e-06	rs12127323	1	100190843	FRRS1	ENSG00000158516	CPA2	7	129906702	129929637	trans
4.09e-10	4.83e-06	rs799524	13	32523928	FRY	ENSG00000158516	CPA2	7	129906702	129929637	trans
4.09e-10	4.83e-06	rs145927084	5	132605827	FSTL4,ENSG00000250244	ENSG00000158516	CPA2	7	129906702	129929637	trans
4.09e-10	4.83e-06	rs1547271	9	101437009	GABBR2	ENSG00000158516	CPA2	7	129906702	129929637	trans
4.09e-10	4.83e-06	rs12898325	15	26975645	GABRB3	ENSG00000158516	CPA2	7	129906702	129929637	trans
4.09e-10	4.83e-06	rs74950169	15	27568648	GABRG3	ENSG00000158516	CPA2	7	129906702	129929637	trans
4.09e-10	4.83e-06	rs117225132	10	26533310	GAD2	ENSG00000158516	CPA2	7	129906702	129929637	trans
4.09e-10	4.83e-06	rs2709772	7	30656991	GARS1	ENSG00000158516	CPA2	7	129906702	129929637	cis
4.09e-10	4.83e-06	rs6833277	4	152610318	GATB	ENSG00000158516	CPA2	7	129906702	129929637	trans
4.09e-10	4.83e-06	rs28571632	8	21576149	GFRA2	ENSG00000158516	CPA2	7	129906702	129929637	trans
4.09e-10	4.83e-06	rs73552696	8	21578261	GFRA2	ENSG00000158516	CPA2	7	129906702	129929637	trans
4.09e-10	4.83e-06	rs10974362	9	4172087	GLIS3	ENSG00000158516	CPA2	7	129906702	129929637	trans
4.09e-10	4.83e-06	rs10974390	9	4203214	GLIS3	ENSG00000158516	CPA2	7	129906702	129929637	trans
4.09e-10	4.83e-06	rs1034702	7	79770436	GNAI1	ENSG00000158516	CPA2	7	129906702	129929637	cis
4.09e-10	4.83e-06	rs117423417	7	79789345	GNAI1	ENSG00000158516	CPA2	7	129906702	129929637	cis
4.09e-10	4.83e-06	rs17570037	10	101202481	GOT1-DT	ENSG00000158516	CPA2	7	129906702	129929637	trans
4.09e-10	4.83e-06	rs79359950	13	45587528	GPALPP1,ENSG00000223732	ENSG00000158516	CPA2	7	129906702	129929637	trans
4.09e-10	4.83e-06	rs4815840	20	5548081	GPCPD1	ENSG00000158516	CPA2	7	129906702	129929637	trans
4.09e-10	4.83e-06	rs2832447	21	31197963	GRIK1	ENSG00000158516	CPA2	7	129906702	129929637	trans
4.09e-10	4.83e-06	rs7041051	9	104492591	GRIN3A	ENSG00000158516	CPA2	7	129906702	129929637	trans
4.09e-10	4.83e-06	rs72855525	2	144956354	GTDC1	ENSG00000158516	CPA2	7	129906702	129929637	trans
4.09e-10	4.83e-06	rs147861061	13	45811344	GTF2F2	ENSG00000158516	CPA2	7	129906702	129929637	trans
4.09e-10	4.83e-06	rs6744275	2	189330900	GULP1	ENSG00000158516	CPA2	7	129906702	129929637	trans
4.09e-10	4.83e-06	rs10185750	2	189337945	GULP1	ENSG00000158516	CPA2	7	129906702	129929637	trans
4.09e-10	4.83e-06	rs3846635	5	82960734	HAPLN1	ENSG00000158516	CPA2	7	129906702	129929637	trans
4.09e-10	4.83e-06	rs17434146	19	4482844	HDGFL2	ENSG00000158516	CPA2	7	129906702	129929637	trans
4.09e-10	4.83e-06	rs146155235	15	31123605	HERC2P10	ENSG00000158516	CPA2	7	129906702	129929637	trans
4.09e-10	4.83e-06	rs111614454	8	28918225	HMBOX1	ENSG00000158516	CPA2	7	129906702	129929637	trans
4.09e-10	4.83e-06	rs760166	21	40718161	HMGN1	ENSG00000158516	CPA2	7	129906702	129929637	trans
4.09e-10	4.83e-06	rs148254834	4	8871138	HMX1	ENSG00000158516	CPA2	7	129906702	129929637	trans
4.09e-10	4.83e-06	rs56092578	10	100301040	HPSE2	ENSG00000158516	CPA2	7	129906702	129929637	trans
4.09e-10	4.83e-06	rs12932079	16	83849664	HSBP1,ENSG00000288849	ENSG00000158516	CPA2	7	129906702	129929637	trans
4.09e-10	4.83e-06	rs6485450	11	43740422	HSD17B12,RPL23AP63,ENSG00000283341,ENSG00000283393	ENSG00000158516	CPA2	7	129906702	129929637	trans
4.09e-10	4.83e-06	rs117640182	10	118475914	HSPA12A	ENSG00000158516	CPA2	7	129906702	129929637	trans
4.09e-10	4.83e-06	rs117136987	7	48015081	HUS1	ENSG00000158516	CPA2	7	129906702	129929637	cis
4.09e-10	4.83e-06	rs139539833	11	1762431	IFITM10,ENSG00000250644	ENSG00000158516	CPA2	7	129906702	129929637	trans
4.09e-10	4.83e-06	rs114529418	2	27687036	IFT172	ENSG00000158516	CPA2	7	129906702	129929637	trans
4.09e-10	4.83e-06	rs77433676	12	102829403	IGF1,LINC02456	ENSG00000158516	CPA2	7	129906702	129929637	trans
4.09e-10	4.83e-06	rs7173928	15	99233945	IGF1R	ENSG00000158516	CPA2	7	129906702	129929637	trans
4.09e-10	4.83e-06	rs17005934	4	123549699	IL21-AS1	ENSG00000158516	CPA2	7	129906702	129929637	trans
4.09e-10	4.83e-06	rs79429065	4	123587690	IL21-AS1	ENSG00000158516	CPA2	7	129906702	129929637	trans
4.09e-10	4.83e-06	rs336350	4	142955593	INPP4B	ENSG00000158516	CPA2	7	129906702	129929637	trans
4.09e-10	4.83e-06	rs1511252	4	142974842	INPP4B	ENSG00000158516	CPA2	7	129906702	129929637	trans
4.09e-10	4.83e-06	rs336304	4	143019415	INPP4B	ENSG00000158516	CPA2	7	129906702	129929637	trans
4.09e-10	4.83e-06	rs2130687	4	143115192	INPP4B	ENSG00000158516	CPA2	7	129906702	129929637	trans
4.09e-10	4.83e-06	rs71421685	2	234070789	INPP5D	ENSG00000158516	CPA2	7	129906702	129929637	trans
4.09e-10	4.83e-06	rs1415927	9	102911706	INVS	ENSG00000158516	CPA2	7	129906702	129929637	trans
4.09e-10	4.83e-06	rs10988996	9	102939193	INVS	ENSG00000158516	CPA2	7	129906702	129929637	trans
4.09e-10	4.83e-06	rs7020780	9	102958736	INVS	ENSG00000158516	CPA2	7	129906702	129929637	trans
4.09e-10	4.83e-06	rs148336351	2	237350347	IQCA1	ENSG00000158516	CPA2	7	129906702	129929637	trans
4.09e-10	4.83e-06	rs116983610	6	79620375	IRAK1BP1	ENSG00000158516	CPA2	7	129906702	129929637	trans
4.09e-10	4.83e-06	rs55841905	2	160994197	ITGB6	ENSG00000158516	CPA2	7	129906702	129929637	trans
4.09e-10	4.83e-06	rs117459566	15	40716926	IVD	ENSG00000158516	CPA2	7	129906702	129929637	trans
4.09e-10	4.83e-06	rs75160815	10	64930151	JMJD1C	ENSG00000158516	CPA2	7	129906702	129929637	trans
4.09e-10	4.83e-06	rs117199015	10	65067118	JMJD1C	ENSG00000158516	CPA2	7	129906702	129929637	trans
4.09e-10	4.83e-06	rs71631709	1	15414534	KAZN	ENSG00000158516	CPA2	7	129906702	129929637	trans
4.09e-10	4.83e-06	rs6786247	3	156078627	KCNAB1,ENSG00000287916	ENSG00000158516	CPA2	7	129906702	129929637	trans
4.09e-10	4.83e-06	rs74382397	8	73616954	KCNB2	ENSG00000158516	CPA2	7	129906702	129929637	trans
4.09e-10	4.83e-06	rs73185334	3	178607242	KCNMB2-AS1	ENSG00000158516	CPA2	7	129906702	129929637	trans
4.09e-10	4.83e-06	rs78929043	5	113688642	KCNN2	ENSG00000158516	CPA2	7	129906702	129929637	trans
4.09e-10	4.83e-06	rs115333958	1	245720624	KIF26B	ENSG00000158516	CPA2	7	129906702	129929637	trans
4.09e-10	4.83e-06	rs9394619	6	39574377	KIF6	ENSG00000158516	CPA2	7	129906702	129929637	trans
4.09e-10	4.83e-06	rs7255770	19	45840020	KLC3	ENSG00000158516	CPA2	7	129906702	129929637	trans
4.09e-10	4.83e-06	rs4883858	13	70678378	KLHL1	ENSG00000158516	CPA2	7	129906702	129929637	trans
4.09e-10	4.83e-06	rs17057302	6	97494739	KLHL32	ENSG00000158516	CPA2	7	129906702	129929637	trans
4.09e-10	4.83e-06	rs6821007	4	88146949	KLHL8	ENSG00000158516	CPA2	7	129906702	129929637	trans
4.09e-10	4.83e-06	rs13243638	7	98780395	KPNA7	ENSG00000158516	CPA2	7	129906702	129929637	cis
4.09e-10	4.83e-06	rs7956318	12	118156646	KSR2	ENSG00000158516	CPA2	7	129906702	129929637	trans
4.09e-10	4.83e-06	rs141203785	22	33819790	LARGE1	ENSG00000158516	CPA2	7	129906702	129929637	trans
4.09e-10	4.83e-06	rs118094393	13	21620872	LATS2	ENSG00000158516	CPA2	7	129906702	129929637	trans
4.09e-10	4.83e-06	rs146191677	10	126162616	LHPP	ENSG00000158516	CPA2	7	129906702	129929637	trans
4.09e-10	4.83e-06	rs2565640	2	38101439	LINC00211	ENSG00000158516	CPA2	7	129906702	129929637	trans
4.09e-10	4.83e-06	rs149467921	13	61224739	LINC00378	ENSG00000158516	CPA2	7	129906702	129929637	trans
4.09e-10	4.83e-06	rs8070752	17	71797557	LINC00469	ENSG00000158516	CPA2	7	129906702	129929637	trans
4.09e-10	4.83e-06	rs118080959	8	129537215	LINC00824	ENSG00000158516	CPA2	7	129906702	129929637	trans
4.09e-10	4.83e-06	rs116082695	3	72165751	LINC00877	ENSG00000158516	CPA2	7	129906702	129929637	trans
4.09e-10	4.83e-06	rs289497	15	98189383	LINC00923	ENSG00000158516	CPA2	7	129906702	129929637	trans
4.09e-10	4.83e-06	rs72767041	15	98201656	LINC00923	ENSG00000158516	CPA2	7	129906702	129929637	trans
4.09e-10	4.83e-06	rs446464	5	5038540	LINC01020	ENSG00000158516	CPA2	7	129906702	129929637	trans
4.09e-10	4.83e-06	rs11682609	2	851144	LINC01115	ENSG00000158516	CPA2	7	129906702	129929637	trans
4.09e-10	4.83e-06	rs17497598	1	199044195	LINC01221,ENSG00000286541	ENSG00000158516	CPA2	7	129906702	129929637	trans
4.09e-10	4.83e-06	rs10970317	9	31381021	LINC01243	ENSG00000158516	CPA2	7	129906702	129929637	trans
4.09e-10	4.83e-06	rs72768205	5	96892962	LINC01340	ENSG00000158516	CPA2	7	129906702	129929637	trans
4.09e-10	4.83e-06	rs7551146	1	203244113	LINC01353	ENSG00000158516	CPA2	7	129906702	129929637	trans
4.09e-10	4.83e-06	rs2494302	1	203245214	LINC01353	ENSG00000158516	CPA2	7	129906702	129929637	trans
4.09e-10	4.83e-06	rs1934657	1	203250860	LINC01353	ENSG00000158516	CPA2	7	129906702	129929637	trans
4.09e-10	4.83e-06	rs139800796	4	53720937	LINC01618	ENSG00000158516	CPA2	7	129906702	129929637	trans
4.09e-10	4.83e-06	rs17433377	22	17228796	LINC01665	ENSG00000158516	CPA2	7	129906702	129929637	trans
4.09e-10	4.83e-06	rs4408174	1	99946091	LINC01708	ENSG00000158516	CPA2	7	129906702	129929637	trans
4.09e-10	4.83e-06	rs8119682	20	12896633	LINC01722	ENSG00000158516	CPA2	7	129906702	129929637	trans
4.09e-10	4.83e-06	rs9660252	1	232867727	LINC01744	ENSG00000158516	CPA2	7	129906702	129929637	trans
4.09e-10	4.83e-06	rs115390398	2	229546460	LINC01807	ENSG00000158516	CPA2	7	129906702	129929637	trans
4.09e-10	4.83e-06	rs10515651	5	151636733	LINC01933	ENSG00000158516	CPA2	7	129906702	129929637	trans
4.09e-10	4.83e-06	rs117241924	8	137378694	LINC02055	ENSG00000158516	CPA2	7	129906702	129929637	trans
4.09e-10	4.83e-06	rs6875261	5	97206196	LINC02234,ENSG00000286953	ENSG00000158516	CPA2	7	129906702	129929637	trans
4.09e-10	4.83e-06	rs4146411	4	97266060	LINC02267	ENSG00000158516	CPA2	7	129906702	129929637	trans
4.09e-10	4.83e-06	rs17025630	4	97472001	LINC02267	ENSG00000158516	CPA2	7	129906702	129929637	trans
4.09e-10	4.83e-06	rs8019471	14	26203387	LINC02306	ENSG00000158516	CPA2	7	129906702	129929637	trans
4.09e-10	4.83e-06	rs12584902	13	90340757	LINC02336	ENSG00000158516	CPA2	7	129906702	129929637	trans
4.09e-10	4.83e-06	rs7137475	12	92744913	LINC02391	ENSG00000158516	CPA2	7	129906702	129929637	trans
4.09e-10	4.83e-06	rs17080793	4	32003499	LINC02506	ENSG00000158516	CPA2	7	129906702	129929637	trans
4.09e-10	4.83e-06	rs79986672	7	106459386	LINC02577	ENSG00000158516	CPA2	7	129906702	129929637	cis
4.09e-10	4.83e-06	rs79196159	10	66772563	LINC02671	ENSG00000158516	CPA2	7	129906702	129929637	trans
4.09e-10	4.83e-06	rs117911810	15	39157908	LINC02694,ENSG00000259345	ENSG00000158516	CPA2	7	129906702	129929637	trans
4.09e-10	4.83e-06	rs114422095	1	79800502	LINC02792	ENSG00000158516	CPA2	7	129906702	129929637	trans
4.09e-10	4.83e-06	rs1834669	12	74710763	LINC02882	ENSG00000158516	CPA2	7	129906702	129929637	trans
4.09e-10	4.83e-06	rs11180015	12	74712319	LINC02882	ENSG00000158516	CPA2	7	129906702	129929637	trans
4.09e-10	4.83e-06	rs116223898	5	24019971	LINC02899	ENSG00000158516	CPA2	7	129906702	129929637	trans
4.09e-10	4.83e-06	rs1847819	4	84894991	LINC02994	ENSG00000158516	CPA2	7	129906702	129929637	trans
4.09e-10	4.83e-06	rs6952611	7	156573722	LMBR1	ENSG00000158516	CPA2	7	129906702	129929637	cis
4.09e-10	4.83e-06	rs437382	3	8230143	LMCD1-AS1	ENSG00000158516	CPA2	7	129906702	129929637	trans
4.09e-10	4.83e-06	rs79117184	3	8316257	LMCD1-AS1	ENSG00000158516	CPA2	7	129906702	129929637	trans
4.09e-10	4.83e-06	rs1905770	3	8452893	LMCD1-AS1	ENSG00000158516	CPA2	7	129906702	129929637	trans
4.09e-10	4.83e-06	rs8093186	18	44229581	LOXHD1	ENSG00000158516	CPA2	7	129906702	129929637	trans
4.09e-10	4.83e-06	rs61988417	14	42318932	LRFN5	ENSG00000158516	CPA2	7	129906702	129929637	trans
4.09e-10	4.83e-06	rs61860535	10	77438977	LRMDA	ENSG00000158516	CPA2	7	129906702	129929637	trans
4.09e-10	4.83e-06	rs116170514	1	70655678	LRRC40	ENSG00000158516	CPA2	7	129906702	129929637	trans
4.09e-10	4.83e-06	rs74461511	15	101490313	LRRK1	ENSG00000158516	CPA2	7	129906702	129929637	trans
4.09e-10	4.83e-06	rs116881556	15	101572460	LRRK1	ENSG00000158516	CPA2	7	129906702	129929637	trans
4.09e-10	4.83e-06	rs114280199	3	116366900	LSAMP	ENSG00000158516	CPA2	7	129906702	129929637	trans
4.09e-10	4.83e-06	rs3769554	2	33255437	LTBP1	ENSG00000158516	CPA2	7	129906702	129929637	trans
4.09e-10	4.83e-06	rs17048992	1	219189306	LYPLAL1-DT	ENSG00000158516	CPA2	7	129906702	129929637	trans
4.09e-10	4.83e-06	rs11938648	4	121353265	MAD2L1-DT	ENSG00000158516	CPA2	7	129906702	129929637	trans
4.09e-10	4.83e-06	rs7796631	7	77791253	MAGI2	ENSG00000158516	CPA2	7	129906702	129929637	cis
4.09e-10	4.83e-06	rs9886142	7	78303699	MAGI2	ENSG00000158516	CPA2	7	129906702	129929637	cis
4.09e-10	4.83e-06	rs116355495	5	109051987	MAN2A1	ENSG00000158516	CPA2	7	129906702	129929637	trans
4.09e-10	4.83e-06	rs16831243	2	135762344	MAP3K19	ENSG00000158516	CPA2	7	129906702	129929637	trans
4.09e-10	4.83e-06	rs7582173	2	135763318	MAP3K19	ENSG00000158516	CPA2	7	129906702	129929637	trans
4.09e-10	4.83e-06	rs17032893	4	156281371	MAP9,MAP9-AS1	ENSG00000158516	CPA2	7	129906702	129929637	trans
4.09e-10	4.83e-06	rs182322737	17	43984157	MAPT	ENSG00000158516	CPA2	7	129906702	129929637	trans
4.09e-10	4.83e-06	rs151268513	17	44030136	MAPT	ENSG00000158516	CPA2	7	129906702	129929637	trans
4.09e-10	4.83e-06	rs17044711	4	165093156	MARCHF1	ENSG00000158516	CPA2	7	129906702	129929637	trans
4.09e-10	4.83e-06	rs1835507	4	165111673	MARCHF1	ENSG00000158516	CPA2	7	129906702	129929637	trans
4.09e-10	4.83e-06	rs117046252	10	94074119	MARCHF5	ENSG00000158516	CPA2	7	129906702	129929637	trans
4.09e-10	4.83e-06	rs117503845	15	95014333	MCTP2,ENSG00000287950	ENSG00000158516	CPA2	7	129906702	129929637	trans
4.09e-10	4.83e-06	rs9924738	16	84580856	MEAK7	ENSG00000158516	CPA2	7	129906702	129929637	trans
4.09e-10	4.83e-06	rs16853481	3	169031754	MECOM	ENSG00000158516	CPA2	7	129906702	129929637	trans
4.09e-10	4.83e-06	rs16853486	3	169032006	MECOM	ENSG00000158516	CPA2	7	129906702	129929637	trans
4.09e-10	4.83e-06	rs62378222	5	88672576	MEF2C-AS1	ENSG00000158516	CPA2	7	129906702	129929637	trans
4.09e-10	4.83e-06	rs114624059	2	191274242	MFSD6	ENSG00000158516	CPA2	7	129906702	129929637	trans
4.09e-10	4.83e-06	rs117721765	12	87041940	MGAT4C,ENSG00000258185	ENSG00000158516	CPA2	7	129906702	129929637	trans
4.09e-10	4.83e-06	rs77210230	2	135132839	MGAT5	ENSG00000158516	CPA2	7	129906702	129929637	trans
4.09e-10	4.83e-06	rs113670398	2	135209617	MGAT5	ENSG00000158516	CPA2	7	129906702	129929637	trans
4.09e-10	4.83e-06	rs2411042	17	74913937	MGAT5B	ENSG00000158516	CPA2	7	129906702	129929637	trans
4.09e-10	4.83e-06	rs4141743	1	198807259	MIR181A1HG	ENSG00000158516	CPA2	7	129906702	129929637	trans
4.09e-10	4.83e-06	rs17113143	14	28308082	MIR3171HG	ENSG00000158516	CPA2	7	129906702	129929637	trans
4.09e-10	4.83e-06	rs6872716	5	86405448	MIR4280HG,ENSG00000249061	ENSG00000158516	CPA2	7	129906702	129929637	trans
4.09e-10	4.83e-06	rs7745670	6	18535938	MIR548A1HG	ENSG00000158516	CPA2	7	129906702	129929637	trans
4.09e-10	4.83e-06	rs1937065	20	26150067	MIR663AHG,ENSG00000287211	ENSG00000158516	CPA2	7	129906702	129929637	trans
4.09e-10	4.83e-06	rs117685376	18	36885710	MIR924HG	ENSG00000158516	CPA2	7	129906702	129929637	trans
4.09e-10	4.83e-06	rs78061235	4	146523407	MMAA	ENSG00000158516	CPA2	7	129906702	129929637	trans
4.09e-10	4.83e-06	rs116379732	4	120114558	MRPL42P1	ENSG00000158516	CPA2	7	129906702	129929637	trans
4.09e-10	4.83e-06	rs17008595	1	220940834	MTARC2	ENSG00000158516	CPA2	7	129906702	129929637	trans
4.09e-10	4.83e-06	rs7230589	18	8708905	MTCL1	ENSG00000158516	CPA2	7	129906702	129929637	trans
4.09e-10	4.83e-06	rs112076971	18	8796549	MTCL1	ENSG00000158516	CPA2	7	129906702	129929637	trans
4.09e-10	4.83e-06	rs8056900	16	15910050	MYH11	ENSG00000158516	CPA2	7	129906702	129929637	trans
4.09e-10	4.83e-06	rs10281195	7	98861915	MYH16,ENSG00000284523	ENSG00000158516	CPA2	7	129906702	129929637	cis
4.09e-10	4.83e-06	rs4236542	7	98836916	MYH16,KPNA7	ENSG00000158516	CPA2	7	129906702	129929637	cis
4.09e-10	4.83e-06	rs4255064	7	98846684	MYH16,KPNA7	ENSG00000158516	CPA2	7	129906702	129929637	cis
4.09e-10	4.83e-06	rs2038706	13	109832287	MYO16,MYO16-AS1	ENSG00000158516	CPA2	7	129906702	129929637	trans
4.09e-10	4.83e-06	rs17108635	10	95170675	MYOF	ENSG00000158516	CPA2	7	129906702	129929637	trans
4.09e-10	4.83e-06	rs150199180	2	1965640	MYT1L	ENSG00000158516	CPA2	7	129906702	129929637	trans
4.09e-10	4.83e-06	rs145513880	13	101734619	NALCN	ENSG00000158516	CPA2	7	129906702	129929637	trans
4.09e-10	4.83e-06	rs523218	1	201746239	NAV1,IPO9-AS1	ENSG00000158516	CPA2	7	129906702	129929637	trans
4.09e-10	4.83e-06	rs75817718	16	23596811	NDUFAB1	ENSG00000158516	CPA2	7	129906702	129929637	trans
4.09e-10	4.83e-06	rs143226849	2	152512182	NEB	ENSG00000158516	CPA2	7	129906702	129929637	trans
4.09e-10	4.83e-06	rs7655924	4	170345893	NEK1	ENSG00000158516	CPA2	7	129906702	129929637	trans
4.09e-10	4.83e-06	rs116660829	2	178148248	NFE2L2,ENSG00000213963	ENSG00000158516	CPA2	7	129906702	129929637	trans
4.09e-10	4.83e-06	rs17122945	14	51289926	NIN,ENSG00000258843	ENSG00000158516	CPA2	7	129906702	129929637	trans
4.09e-10	4.83e-06	rs2777747	9	33469191	NOL6	ENSG00000158516	CPA2	7	129906702	129929637	trans
4.09e-10	4.83e-06	rs117849526	7	34523725	NPSR1-AS1	ENSG00000158516	CPA2	7	129906702	129929637	cis
4.09e-10	4.83e-06	rs11196391	10	115355328	NRAP	ENSG00000158516	CPA2	7	129906702	129929637	trans
4.09e-10	4.83e-06	rs10503905	8	32168328	NRG1	ENSG00000158516	CPA2	7	129906702	129929637	trans
4.09e-10	4.83e-06	rs76866274	10	83802688	NRG3	ENSG00000158516	CPA2	7	129906702	129929637	trans
4.09e-10	4.83e-06	rs17099627	10	83978695	NRG3	ENSG00000158516	CPA2	7	129906702	129929637	trans
4.09e-10	4.83e-06	rs8011384	14	78726349	NRXN3	ENSG00000158516	CPA2	7	129906702	129929637	trans
4.09e-10	4.83e-06	rs17107326	14	78781995	NRXN3	ENSG00000158516	CPA2	7	129906702	129929637	trans
4.09e-10	4.83e-06	rs113026957	14	79516507	NRXN3	ENSG00000158516	CPA2	7	129906702	129929637	trans
4.09e-10	4.83e-06	rs11223007	11	132182003	NTM	ENSG00000158516	CPA2	7	129906702	129929637	trans
4.09e-10	4.83e-06	rs10435949	9	87651621	NTRK2	ENSG00000158516	CPA2	7	129906702	129929637	trans
4.09e-10	4.83e-06	rs137941189	9	87680810	NTRK2	ENSG00000158516	CPA2	7	129906702	129929637	trans
4.09e-10	4.83e-06	rs7942031	11	47868474	NUP160	ENSG00000158516	CPA2	7	129906702	129929637	trans
4.09e-10	4.83e-06	rs142671595	1	228466843	OBSCN	ENSG00000158516	CPA2	7	129906702	129929637	trans
4.09e-10	4.83e-06	rs144858729	1	228441039	OBSCN,ENSG00000269934	ENSG00000158516	CPA2	7	129906702	129929637	trans
4.09e-10	4.83e-06	rs151322036	1	228547769	OBSCN,ENSG00000287315	ENSG00000158516	CPA2	7	129906702	129929637	trans
4.09e-10	4.83e-06	rs74446562	6	9952011	OFCC1	ENSG00000158516	CPA2	7	129906702	129929637	trans
4.09e-10	4.83e-06	rs79894045	7	44705892	OGDH	ENSG00000158516	CPA2	7	129906702	129929637	cis
4.09e-10	4.83e-06	rs17156272	10	15108508	OLAH	ENSG00000158516	CPA2	7	129906702	129929637	trans
4.09e-10	4.83e-06	rs17831395	18	55118992	ONECUT2	ENSG00000158516	CPA2	7	129906702	129929637	trans
4.09e-10	4.83e-06	rs1940026	11	132309373	OPCML	ENSG00000158516	CPA2	7	129906702	129929637	trans
4.09e-10	4.83e-06	rs76246580	11	133305141	OPCML	ENSG00000158516	CPA2	7	129906702	129929637	trans
4.09e-10	4.83e-06	rs10838833	11	48238880	OR4B1	ENSG00000158516	CPA2	7	129906702	129929637	trans
4.09e-10	4.83e-06	rs10838881	11	48387275	OR4C5	ENSG00000158516	CPA2	7	129906702	129929637	trans
4.09e-10	4.83e-06	rs2307368	6	88299885	ORC3	ENSG00000158516	CPA2	7	129906702	129929637	trans
4.09e-10	4.83e-06	rs151059630	5	38843882	OSMR-DT	ENSG00000158516	CPA2	7	129906702	129929637	trans
4.09e-10	4.83e-06	rs34788249	17	72929560	OTOP2	ENSG00000158516	CPA2	7	129906702	129929637	trans
4.09e-10	4.83e-06	rs117621095	14	57589402	OTX2-AS1	ENSG00000158516	CPA2	7	129906702	129929637	trans
4.09e-10	4.83e-06	rs149744419	18	77911455	PARD6G-AS1	ENSG00000158516	CPA2	7	129906702	129929637	trans
4.09e-10	4.83e-06	rs115484307	1	62342333	PATJ	ENSG00000158516	CPA2	7	129906702	129929637	trans
4.09e-10	4.83e-06	rs72677942	1	62517657	PATJ	ENSG00000158516	CPA2	7	129906702	129929637	trans
4.09e-10	4.83e-06	rs72677948	1	62565665	PATJ	ENSG00000158516	CPA2	7	129906702	129929637	trans
4.09e-10	4.83e-06	rs72677952	1	62578447	PATJ	ENSG00000158516	CPA2	7	129906702	129929637	trans
4.09e-10	4.83e-06	rs72677960	1	62591428	PATJ	ENSG00000158516	CPA2	7	129906702	129929637	trans
4.09e-10	4.83e-06	rs41300322	1	62594395	PATJ	ENSG00000158516	CPA2	7	129906702	129929637	trans
4.09e-10	4.83e-06	rs72677962	1	62597009	PATJ	ENSG00000158516	CPA2	7	129906702	129929637	trans
4.09e-10	4.83e-06	rs72677963	1	62597867	PATJ	ENSG00000158516	CPA2	7	129906702	129929637	trans
4.09e-10	4.83e-06	rs72677969	1	62603691	PATJ	ENSG00000158516	CPA2	7	129906702	129929637	trans
4.09e-10	4.83e-06	rs72677974	1	62605362	PATJ	ENSG00000158516	CPA2	7	129906702	129929637	trans
4.09e-10	4.83e-06	rs72677977	1	62607712	PATJ	ENSG00000158516	CPA2	7	129906702	129929637	trans
4.09e-10	4.83e-06	rs72677979	1	62614340	PATJ	ENSG00000158516	CPA2	7	129906702	129929637	trans
4.09e-10	4.83e-06	rs72677981	1	62614366	PATJ	ENSG00000158516	CPA2	7	129906702	129929637	trans
4.09e-10	4.83e-06	rs72677983	1	62616886	PATJ	ENSG00000158516	CPA2	7	129906702	129929637	trans
4.09e-10	4.83e-06	rs72677984	1	62617466	PATJ	ENSG00000158516	CPA2	7	129906702	129929637	trans
4.09e-10	4.83e-06	rs72677988	1	62623670	PATJ	ENSG00000158516	CPA2	7	129906702	129929637	trans
4.09e-10	4.83e-06	rs117569239	7	82504145	PCLO	ENSG00000158516	CPA2	7	129906702	129929637	cis
4.09e-10	4.83e-06	rs8183636	20	17281514	PCSK2	ENSG00000158516	CPA2	7	129906702	129929637	trans
4.09e-10	4.83e-06	rs890611	20	17342346	PCSK2	ENSG00000158516	CPA2	7	129906702	129929637	trans
4.09e-10	4.83e-06	rs1411264	9	5532821	PDCD1LG2,ENSG00000286162	ENSG00000158516	CPA2	7	129906702	129929637	trans
4.09e-10	4.83e-06	rs116876685	6	166259564	PDE10A	ENSG00000158516	CPA2	7	129906702	129929637	trans
4.09e-10	4.83e-06	rs114718260	5	59105113	PDE4D	ENSG00000158516	CPA2	7	129906702	129929637	trans
4.09e-10	4.83e-06	rs2269127	21	44077237	PDE9A	ENSG00000158516	CPA2	7	129906702	129929637	trans
4.09e-10	4.83e-06	rs7682857	4	157776293	PDGFC	ENSG00000158516	CPA2	7	129906702	129929637	trans
4.09e-10	4.83e-06	rs78510521	12	41818040	PDZRN4,ENSG00000257228	ENSG00000158516	CPA2	7	129906702	129929637	trans
4.09e-10	4.83e-06	rs73121365	20	48867486	PELATON	ENSG00000158516	CPA2	7	129906702	129929637	trans
4.09e-10	4.83e-06	rs144795361	14	56760690	PELI2	ENSG00000158516	CPA2	7	129906702	129929637	trans
4.09e-10	4.83e-06	rs5951555	X	22348303	PHEX,ENSG00000289084	ENSG00000158516	CPA2	7	129906702	129929637	trans
4.09e-10	4.83e-06	rs6633554	X	22358223	PHEX,ENSG00000289084	ENSG00000158516	CPA2	7	129906702	129929637	trans
4.09e-10	4.83e-06	rs9955066	18	60388823	PHLPP1	ENSG00000158516	CPA2	7	129906702	129929637	trans
4.09e-10	4.83e-06	rs17070312	18	60396499	PHLPP1	ENSG00000158516	CPA2	7	129906702	129929637	trans
4.09e-10	4.83e-06	rs8095915	18	60406536	PHLPP1	ENSG00000158516	CPA2	7	129906702	129929637	trans
4.09e-10	4.83e-06	rs7185630	16	88805183	PIEZO1,ENSG00000224888	ENSG00000158516	CPA2	7	129906702	129929637	trans
4.09e-10	4.83e-06	rs148009350	7	99991888	PILRA,ENSG00000287631	ENSG00000158516	CPA2	7	129906702	129929637	cis
4.09e-10	4.83e-06	rs3738136	1	20972111	PINK1-AS,PINK1	ENSG00000158516	CPA2	7	129906702	129929637	trans
4.09e-10	4.83e-06	rs62131028	2	28825724	PLB1	ENSG00000158516	CPA2	7	129906702	129929637	trans
4.09e-10	4.83e-06	rs6118496	20	9088624	PLCB4	ENSG00000158516	CPA2	7	129906702	129929637	trans
4.09e-10	4.83e-06	rs6140864	20	9095963	PLCB4	ENSG00000158516	CPA2	7	129906702	129929637	trans
4.09e-10	4.83e-06	rs78653935	16	81912323	PLCG2,ENSG00000289733	ENSG00000158516	CPA2	7	129906702	129929637	trans
4.09e-10	4.83e-06	rs4889436	16	81935842	PLCG2,ENSG00000289733	ENSG00000158516	CPA2	7	129906702	129929637	trans
4.09e-10	4.83e-06	rs4243220	16	81936778	PLCG2,ENSG00000289733	ENSG00000158516	CPA2	7	129906702	129929637	trans
4.09e-10	4.83e-06	rs4494532	16	81937457	PLCG2,ENSG00000289733	ENSG00000158516	CPA2	7	129906702	129929637	trans
4.09e-10	4.83e-06	rs4424903	16	81937565	PLCG2,ENSG00000289733	ENSG00000158516	CPA2	7	129906702	129929637	trans
4.09e-10	4.83e-06	rs4520827	16	81937574	PLCG2,ENSG00000289733	ENSG00000158516	CPA2	7	129906702	129929637	trans
4.09e-10	4.83e-06	rs4305012	16	81937714	PLCG2,ENSG00000289733	ENSG00000158516	CPA2	7	129906702	129929637	trans
4.09e-10	4.83e-06	rs4286102	16	81937963	PLCG2,ENSG00000289733	ENSG00000158516	CPA2	7	129906702	129929637	trans
4.09e-10	4.83e-06	rs8053021	16	81944804	PLCG2,ENSG00000289733	ENSG00000158516	CPA2	7	129906702	129929637	trans
4.09e-10	4.83e-06	rs4888186	16	81947156	PLCG2,ENSG00000289733	ENSG00000158516	CPA2	7	129906702	129929637	trans
4.09e-10	4.83e-06	rs1456554	2	199133114	PLCL1	ENSG00000158516	CPA2	7	129906702	129929637	trans
4.09e-10	4.83e-06	rs73031373	3	16862020	PLCL2	ENSG00000158516	CPA2	7	129906702	129929637	trans
4.09e-10	4.83e-06	rs35139934	8	144995964	PLEC	ENSG00000158516	CPA2	7	129906702	129929637	trans
4.09e-10	4.83e-06	rs16896923	6	30000687	POLR1HASP,ETF1P1	ENSG00000158516	CPA2	7	129906702	129929637	trans
4.09e-10	4.83e-06	rs2893999	6	29943832	POLR1HASP,HCG9	ENSG00000158516	CPA2	7	129906702	129929637	trans
4.09e-10	4.83e-06	rs9658167	6	35394080	PPARD	ENSG00000158516	CPA2	7	129906702	129929637	trans
4.09e-10	4.83e-06	rs17086746	4	57259999	PPAT	ENSG00000158516	CPA2	7	129906702	129929637	trans
4.09e-10	4.83e-06	rs78937242	11	7615230	PPFIBP2	ENSG00000158516	CPA2	7	129906702	129929637	trans
4.09e-10	4.83e-06	rs9635542	16	5001380	PPL	ENSG00000158516	CPA2	7	129906702	129929637	trans
4.09e-10	4.83e-06	rs7704116	5	133552454	PPP2CA,ENSG00000272772,ENSG00000273345	ENSG00000158516	CPA2	7	129906702	129929637	trans
4.09e-10	4.83e-06	rs2284318	5	133560445	PPP2CA,ENSG00000272772,ENSG00000273345	ENSG00000158516	CPA2	7	129906702	129929637	trans
4.09e-10	4.83e-06	rs11559241	2	73455600	PRADC1	ENSG00000158516	CPA2	7	129906702	129929637	trans
4.09e-10	4.83e-06	rs2951763	12	11608776	PRB2,ENSG00000255790	ENSG00000158516	CPA2	7	129906702	129929637	trans
4.09e-10	4.83e-06	rs10040587	5	145156158	PRELID2	ENSG00000158516	CPA2	7	129906702	129929637	trans
4.09e-10	4.83e-06	rs731526	3	64287248	PRICKLE2	ENSG00000158516	CPA2	7	129906702	129929637	trans
4.09e-10	4.83e-06	rs9812324	3	64317541	PRICKLE2	ENSG00000158516	CPA2	7	129906702	129929637	trans
4.09e-10	4.83e-06	rs7645395	3	64351872	PRICKLE2	ENSG00000158516	CPA2	7	129906702	129929637	trans
4.09e-10	4.83e-06	rs2052150	3	64355896	PRICKLE2	ENSG00000158516	CPA2	7	129906702	129929637	trans
4.09e-10	4.83e-06	rs142949257	2	46090995	PRKCE	ENSG00000158516	CPA2	7	129906702	129929637	trans
4.09e-10	4.83e-06	rs6715568	2	46192231	PRKCE	ENSG00000158516	CPA2	7	129906702	129929637	trans
4.09e-10	4.83e-06	rs117629782	10	53613028	PRKG1	ENSG00000158516	CPA2	7	129906702	129929637	trans
4.09e-10	4.83e-06	rs150424965	12	3670399	PRMT8	ENSG00000158516	CPA2	7	129906702	129929637	trans
4.09e-10	4.83e-06	rs1326405	13	39598423	PROSER1	ENSG00000158516	CPA2	7	129906702	129929637	trans
4.09e-10	4.83e-06	rs6693625	1	214002260	PROX1-AS1	ENSG00000158516	CPA2	7	129906702	129929637	trans
4.09e-10	4.83e-06	rs186363196	14	73620353	PSEN1	ENSG00000158516	CPA2	7	129906702	129929637	trans
4.09e-10	4.83e-06	rs9357155	6	32809848	PSMB8	ENSG00000158516	CPA2	7	129906702	129929637	trans
4.09e-10	4.83e-06	rs2071543	6	32811629	PSMB8	ENSG00000158516	CPA2	7	129906702	129929637	trans
4.09e-10	4.83e-06	rs150321190	6	48027495	PTCHD4	ENSG00000158516	CPA2	7	129906702	129929637	trans
4.09e-10	4.83e-06	rs10801677	1	198628483	PTPRC,ENSG00000261573	ENSG00000158516	CPA2	7	129906702	129929637	trans
4.09e-10	4.83e-06	rs2031211	9	8535385	PTPRD	ENSG00000158516	CPA2	7	129906702	129929637	trans
4.09e-10	4.83e-06	rs12462430	19	55713739	PTPRH	ENSG00000158516	CPA2	7	129906702	129929637	trans
4.09e-10	4.83e-06	rs7130876	11	48050995	PTPRJ	ENSG00000158516	CPA2	7	129906702	129929637	trans
4.09e-10	4.83e-06	rs117773753	7	157726681	PTPRN2	ENSG00000158516	CPA2	7	129906702	129929637	cis
4.09e-10	4.83e-06	rs7975975	12	15527978	PTPRO	ENSG00000158516	CPA2	7	129906702	129929637	trans
4.09e-10	4.83e-06	rs61741425	7	105148593	PUS7	ENSG00000158516	CPA2	7	129906702	129929637	cis
4.09e-10	4.83e-06	rs6786620	3	140999116	PXYLP1,ENSG00000249417,ENSG00000287155	ENSG00000158516	CPA2	7	129906702	129929637	trans
4.09e-10	4.83e-06	rs4074485	3	191289451	PYDC2-AS1	ENSG00000158516	CPA2	7	129906702	129929637	trans
4.09e-10	4.83e-06	rs4789092	17	72691631	RAB37,CD300LF	ENSG00000158516	CPA2	7	129906702	129929637	trans
4.09e-10	4.83e-06	rs2692682	3	133594691	RAB6B	ENSG00000158516	CPA2	7	129906702	129929637	trans
4.09e-10	4.83e-06	rs4384970	3	128446412	RAB7A	ENSG00000158516	CPA2	7	129906702	129929637	trans
4.09e-10	4.83e-06	rs12054283	3	128505829	RAB7A	ENSG00000158516	CPA2	7	129906702	129929637	trans
4.09e-10	4.83e-06	rs73019148	3	12635172	RAF1	ENSG00000158516	CPA2	7	129906702	129929637	trans
4.09e-10	4.83e-06	rs117606920	15	38853210	RASGRP1	ENSG00000158516	CPA2	7	129906702	129929637	trans
4.09e-10	4.83e-06	rs74869698	16	5785636	RBFOX1	ENSG00000158516	CPA2	7	129906702	129929637	trans
4.09e-10	4.83e-06	rs77533814	12	114290517	RBM19	ENSG00000158516	CPA2	7	129906702	129929637	trans
4.09e-10	4.83e-06	rs12227050	12	7272329	RBP5,C1RL-AS1	ENSG00000158516	CPA2	7	129906702	129929637	trans
4.09e-10	4.83e-06	rs524269	1	182646148	RGS8	ENSG00000158516	CPA2	7	129906702	129929637	trans
4.09e-10	4.83e-06	rs6645624	X	119274899	RHOXF1,RHOXF1-AS1	ENSG00000158516	CPA2	7	129906702	129929637	trans
4.09e-10	4.83e-06	rs1028366	20	3985917	RNF24	ENSG00000158516	CPA2	7	129906702	129929637	trans
4.09e-10	4.83e-06	rs4716606	7	156220710	RNF32-DT	ENSG00000158516	CPA2	7	129906702	129929637	cis
4.09e-10	4.83e-06	rs6948903	7	156314702	RNF32-DT	ENSG00000158516	CPA2	7	129906702	129929637	cis
4.09e-10	4.83e-06	rs6506998	18	19710668	RNU6ATAC20P	ENSG00000158516	CPA2	7	129906702	129929637	trans
4.09e-10	4.83e-06	rs3802377	9	94538167	ROR2	ENSG00000158516	CPA2	7	129906702	129929637	trans
4.09e-10	4.83e-06	rs2103301	9	94561730	ROR2	ENSG00000158516	CPA2	7	129906702	129929637	trans
4.09e-10	4.83e-06	rs16907798	9	94567537	ROR2	ENSG00000158516	CPA2	7	129906702	129929637	trans
4.09e-10	4.83e-06	rs7867961	9	94570125	ROR2	ENSG00000158516	CPA2	7	129906702	129929637	trans
4.09e-10	4.83e-06	rs10992120	9	94572614	ROR2	ENSG00000158516	CPA2	7	129906702	129929637	trans
4.09e-10	4.83e-06	rs10992121	9	94573753	ROR2	ENSG00000158516	CPA2	7	129906702	129929637	trans
4.09e-10	4.83e-06	rs74408327	1	92766502	RPAP2	ENSG00000158516	CPA2	7	129906702	129929637	trans
4.09e-10	4.83e-06	rs143791037	2	218901591	RUFY4	ENSG00000158516	CPA2	7	129906702	129929637	trans
4.09e-10	4.83e-06	rs2278314	15	34140735	RYR3	ENSG00000158516	CPA2	7	129906702	129929637	trans
4.09e-10	4.83e-06	rs117434637	8	119600622	SAMD12	ENSG00000158516	CPA2	7	129906702	129929637	trans
4.09e-10	4.83e-06	rs150747221	8	119805330	SAMD12-AS1	ENSG00000158516	CPA2	7	129906702	129929637	trans
4.09e-10	4.83e-06	rs72993420	6	155087077	SCAF8	ENSG00000158516	CPA2	7	129906702	129929637	trans
4.09e-10	4.83e-06	rs28439423	22	43628777	SCUBE1,ENSG00000234892	ENSG00000158516	CPA2	7	129906702	129929637	trans
4.09e-10	4.83e-06	rs55648421	20	1293149	SDCBP2	ENSG00000158516	CPA2	7	129906702	129929637	trans
4.09e-10	4.83e-06	rs148853897	17	71626670	SDK2	ENSG00000158516	CPA2	7	129906702	129929637	trans
4.09e-10	4.83e-06	rs11098033	4	110324528	SEC24B-AS1	ENSG00000158516	CPA2	7	129906702	129929637	trans
4.09e-10	4.83e-06	rs11098035	4	110350409	SEC24B-AS1	ENSG00000158516	CPA2	7	129906702	129929637	trans
4.09e-10	4.83e-06	rs76897126	7	96189444	SEM1	ENSG00000158516	CPA2	7	129906702	129929637	cis
4.09e-10	4.83e-06	rs141740556	5	9073897	SEMA5A	ENSG00000158516	CPA2	7	129906702	129929637	trans
4.09e-10	4.83e-06	rs11951666	5	9429290	SEMA5A	ENSG00000158516	CPA2	7	129906702	129929637	trans
4.09e-10	4.83e-06	rs17140041	5	115869758	SEMA6A	ENSG00000158516	CPA2	7	129906702	129929637	trans
4.09e-10	4.83e-06	rs12594875	15	47518619	SEMA6D	ENSG00000158516	CPA2	7	129906702	129929637	trans
4.09e-10	4.83e-06	rs12361586	11	94902171	SESN3,LNCRNA-IUR	ENSG00000158516	CPA2	7	129906702	129929637	trans
4.09e-10	4.83e-06	rs646667	11	94915978	SESN3,LNCRNA-IUR	ENSG00000158516	CPA2	7	129906702	129929637	trans
4.09e-10	4.83e-06	rs17148873	9	135152439	SETX	ENSG00000158516	CPA2	7	129906702	129929637	trans
4.09e-10	4.83e-06	rs17148925	9	135193946	SETX	ENSG00000158516	CPA2	7	129906702	129929637	trans
4.09e-10	4.83e-06	rs143233798	22	25260922	SGSM1	ENSG00000158516	CPA2	7	129906702	129929637	trans
4.09e-10	4.83e-06	rs78157029	17	2280152	SGSM2,SGSM2-AS1	ENSG00000158516	CPA2	7	129906702	129929637	trans
4.09e-10	4.83e-06	rs145515097	2	110011040	SH3RF3	ENSG00000158516	CPA2	7	129906702	129929637	trans
4.09e-10	4.83e-06	rs1426202	15	49177162	SHC4	ENSG00000158516	CPA2	7	129906702	129929637	trans
4.09e-10	4.83e-06	rs12232276	15	49198931	SHC4	ENSG00000158516	CPA2	7	129906702	129929637	trans
4.09e-10	4.83e-06	rs10410689	19	51769145	SIGLECL1,ENSG00000268595	ENSG00000158516	CPA2	7	129906702	129929637	trans
4.09e-10	4.83e-06	rs71427125	14	72203201	SIPA1L1,ENSG00000285518	ENSG00000158516	CPA2	7	129906702	129929637	trans
4.09e-10	4.83e-06	rs12173146	5	133510116	SKP1,ENSG00000272772	ENSG00000158516	CPA2	7	129906702	129929637	trans
4.09e-10	4.83e-06	rs6017949	20	45269556	SLC13A3	ENSG00000158516	CPA2	7	129906702	129929637	trans
4.09e-10	4.83e-06	rs3776579	5	36654493	SLC1A3	ENSG00000158516	CPA2	7	129906702	129929637	trans
4.09e-10	4.83e-06	rs17654567	11	63141254	SLC22A9	ENSG00000158516	CPA2	7	129906702	129929637	trans
4.09e-10	4.83e-06	rs1345935	7	134977704	SLC23A4P,ENSG00000290805	ENSG00000158516	CPA2	7	129906702	129929637	cis
4.09e-10	4.83e-06	rs4900130	14	92959940	SLC24A4	ENSG00000158516	CPA2	7	129906702	129929637	trans
4.09e-10	4.83e-06	rs4477602	14	37151655	SLC25A21	ENSG00000158516	CPA2	7	129906702	129929637	trans
4.09e-10	4.83e-06	rs1429840	14	37407872	SLC25A21	ENSG00000158516	CPA2	7	129906702	129929637	trans
4.09e-10	4.83e-06	rs2311298	3	66293480	SLC25A26	ENSG00000158516	CPA2	7	129906702	129929637	trans
4.09e-10	4.83e-06	rs782744	3	66355158	SLC25A26	ENSG00000158516	CPA2	7	129906702	129929637	trans
4.09e-10	4.83e-06	rs10282940	8	118187826	SLC30A8	ENSG00000158516	CPA2	7	129906702	129929637	trans
4.09e-10	4.83e-06	rs1025341	3	155548882	SLC33A1,ENSG00000284952	ENSG00000158516	CPA2	7	129906702	129929637	trans
4.09e-10	4.83e-06	rs142051919	14	58382418	SLC35F4	ENSG00000158516	CPA2	7	129906702	129929637	trans
4.09e-10	4.83e-06	rs117042624	17	70730966	SLC39A11	ENSG00000158516	CPA2	7	129906702	129929637	trans
4.09e-10	4.83e-06	rs112519623	4	103184239	SLC39A8	ENSG00000158516	CPA2	7	129906702	129929637	trans
4.09e-10	4.83e-06	rs140697453	4	72063801	SLC4A4	ENSG00000158516	CPA2	7	129906702	129929637	trans
4.09e-10	4.83e-06	rs1766967	1	44475586	SLC6A9	ENSG00000158516	CPA2	7	129906702	129929637	trans
4.09e-10	4.83e-06	rs9828037	3	170204909	SLC7A14,SLC7A14-AS1,ENSG00000285218	ENSG00000158516	CPA2	7	129906702	129929637	trans
4.09e-10	4.83e-06	rs62150782	2	40488635	SLC8A1	ENSG00000158516	CPA2	7	129906702	129929637	trans
4.09e-10	4.83e-06	rs145096438	1	27459960	SLC9A1	ENSG00000158516	CPA2	7	129906702	129929637	trans
4.09e-10	4.83e-06	rs4149063	12	21350790	SLCO1B1	ENSG00000158516	CPA2	7	129906702	129929637	trans
4.09e-10	4.83e-06	rs118167195	15	92666822	SLCO3A1	ENSG00000158516	CPA2	7	129906702	129929637	trans
4.09e-10	4.83e-06	rs1864952	5	168139239	SLIT3,SLIT3-AS2	ENSG00000158516	CPA2	7	129906702	129929637	trans
4.09e-10	4.83e-06	rs149396947	18	45430837	SMAD2	ENSG00000158516	CPA2	7	129906702	129929637	trans
4.09e-10	4.83e-06	rs138789756	15	67410802	SMAD3	ENSG00000158516	CPA2	7	129906702	129929637	trans
4.09e-10	4.83e-06	rs6656226	1	40848821	SMAP2	ENSG00000158516	CPA2	7	129906702	129929637	trans
4.09e-10	4.83e-06	rs80071135	4	165713361	SMIM31	ENSG00000158516	CPA2	7	129906702	129929637	trans
4.09e-10	4.83e-06	rs2891844	8	50880032	SNTG1	ENSG00000158516	CPA2	7	129906702	129929637	trans
4.09e-10	4.83e-06	rs7008861	8	51444645	SNTG1	ENSG00000158516	CPA2	7	129906702	129929637	trans
4.09e-10	4.83e-06	rs73212580	4	7498493	SORCS2	ENSG00000158516	CPA2	7	129906702	129929637	trans
4.09e-10	4.83e-06	rs77819355	2	215184417	SPAG16,ENSG00000197585	ENSG00000158516	CPA2	7	129906702	129929637	trans
4.09e-10	4.83e-06	rs117356165	13	24688459	SPATA13,ENSG00000273167	ENSG00000158516	CPA2	7	129906702	129929637	trans
4.09e-10	4.83e-06	rs7719473	5	147437003	SPINK5	ENSG00000158516	CPA2	7	129906702	129929637	trans
4.09e-10	4.83e-06	rs10038416	5	147593231	SPINK6,FBXO38-DT	ENSG00000158516	CPA2	7	129906702	129929637	trans
4.09e-10	4.83e-06	rs12186491	5	147593497	SPINK6,FBXO38-DT	ENSG00000158516	CPA2	7	129906702	129929637	trans
4.09e-10	4.83e-06	rs17599856	5	136371769	SPOCK1	ENSG00000158516	CPA2	7	129906702	129929637	trans
4.09e-10	4.83e-06	rs7661088	4	168106684	SPOCK3	ENSG00000158516	CPA2	7	129906702	129929637	trans
4.09e-10	4.83e-06	rs11694684	2	65568634	SPRED2	ENSG00000158516	CPA2	7	129906702	129929637	trans
4.09e-10	4.83e-06	rs117098413	16	30746026	SRCAP,ENSG00000282034	ENSG00000158516	CPA2	7	129906702	129929637	trans
4.09e-10	4.83e-06	rs150794936	7	100478480	SRRT	ENSG00000158516	CPA2	7	129906702	129929637	cis
4.09e-10	4.83e-06	rs3120803	1	44386615	ST3GAL3,ENSG00000284989	ENSG00000158516	CPA2	7	129906702	129929637	trans
4.09e-10	4.83e-06	rs77251022	1	76906133	ST6GALNAC3	ENSG00000158516	CPA2	7	129906702	129929637	trans
4.09e-10	4.83e-06	rs11041989	11	8585500	STK33	ENSG00000158516	CPA2	7	129906702	129929637	trans
4.09e-10	4.83e-06	rs79616469	2	48875108	STON1-GTF2A1L,GTF2A1L,ENSG00000279956	ENSG00000158516	CPA2	7	129906702	129929637	trans
4.09e-10	4.83e-06	rs61746641	11	85438441	SYTL2	ENSG00000158516	CPA2	7	129906702	129929637	trans
4.09e-10	4.83e-06	rs76854078	12	62144998	TAFA2	ENSG00000158516	CPA2	7	129906702	129929637	trans
4.09e-10	4.83e-06	rs114711504	3	17843275	TBC1D5	ENSG00000158516	CPA2	7	129906702	129929637	trans
4.09e-10	4.83e-06	rs80134103	3	17230861	TBC1D5,ENSG00000285731	ENSG00000158516	CPA2	7	129906702	129929637	trans
4.09e-10	4.83e-06	rs78728668	4	141663145	TBC1D9	ENSG00000158516	CPA2	7	129906702	129929637	trans
4.09e-10	4.83e-06	rs11175416	12	64890509	TBK1	ENSG00000158516	CPA2	7	129906702	129929637	trans
4.09e-10	4.83e-06	rs2284204	7	139620219	TBXAS1	ENSG00000158516	CPA2	7	129906702	129929637	cis
4.09e-10	4.83e-06	rs79070494	3	44444102	TCAIM	ENSG00000158516	CPA2	7	129906702	129929637	trans
4.09e-10	4.83e-06	rs112423570	14	96118530	TCL6	ENSG00000158516	CPA2	7	129906702	129929637	trans
4.09e-10	4.83e-06	rs149047607	21	33941407	TCP10L,CFAP298-TCP10L	ENSG00000158516	CPA2	7	129906702	129929637	trans
4.09e-10	4.83e-06	rs79841190	11	78434679	TENM4	ENSG00000158516	CPA2	7	129906702	129929637	trans
4.09e-10	4.83e-06	rs1011311	11	78945216	TENM4	ENSG00000158516	CPA2	7	129906702	129929637	trans
4.09e-10	4.83e-06	rs2945461	14	20863070	TEP1	ENSG00000158516	CPA2	7	129906702	129929637	trans
4.09e-10	4.83e-06	rs13398905	2	145983262	TEX41	ENSG00000158516	CPA2	7	129906702	129929637	trans
4.09e-10	4.83e-06	rs139675989	10	60147776	TFAM	ENSG00000158516	CPA2	7	129906702	129929637	trans
4.09e-10	4.83e-06	rs139826977	4	57407069	THEGL	ENSG00000158516	CPA2	7	129906702	129929637	trans
4.09e-10	4.83e-06	rs7686452	4	57426688	THEGL	ENSG00000158516	CPA2	7	129906702	129929637	trans
4.09e-10	4.83e-06	rs8094221	18	220341	THOC1	ENSG00000158516	CPA2	7	129906702	129929637	trans
4.09e-10	4.83e-06	rs78924897	15	71847652	THSD4	ENSG00000158516	CPA2	7	129906702	129929637	trans
4.09e-10	4.83e-06	rs77281774	12	95012854	TMCC3	ENSG00000158516	CPA2	7	129906702	129929637	trans
4.09e-10	4.83e-06	rs17308703	12	95029173	TMCC3	ENSG00000158516	CPA2	7	129906702	129929637	trans
4.09e-10	4.83e-06	rs2356963	2	193046383	TMEFF2	ENSG00000158516	CPA2	7	129906702	129929637	trans
4.09e-10	4.83e-06	rs9919742	12	44428853	TMEM117	ENSG00000158516	CPA2	7	129906702	129929637	trans
4.09e-10	4.83e-06	rs77863575	2	103524113	TMEM182	ENSG00000158516	CPA2	7	129906702	129929637	trans
4.09e-10	4.83e-06	rs17816912	17	10625803	TMEM220	ENSG00000158516	CPA2	7	129906702	129929637	trans
4.09e-10	4.83e-06	rs74503197	1	16073134	TMEM82,SLC25A34-AS1	ENSG00000158516	CPA2	7	129906702	129929637	trans
4.09e-10	4.83e-06	rs140451721	1	16073527	TMEM82,SLC25A34-AS1	ENSG00000158516	CPA2	7	129906702	129929637	trans
4.09e-10	4.83e-06	rs10489796	1	112078745	TMIGD3	ENSG00000158516	CPA2	7	129906702	129929637	trans
4.09e-10	4.83e-06	rs77173945	1	12184951	TNFRSF8	ENSG00000158516	CPA2	7	129906702	129929637	trans
4.09e-10	4.83e-06	rs7072165	10	93565641	TNKS2	ENSG00000158516	CPA2	7	129906702	129929637	trans
4.09e-10	4.83e-06	rs146637638	11	44970600	TP53I11	ENSG00000158516	CPA2	7	129906702	129929637	trans
4.09e-10	4.83e-06	rs117740707	14	22723563	TRD-AS1	ENSG00000158516	CPA2	7	129906702	129929637	trans
4.09e-10	4.83e-06	rs17194467	6	30131585	TRIM15	ENSG00000158516	CPA2	7	129906702	129929637	trans
4.09e-10	4.83e-06	rs34823152	6	30136302	TRIM15	ENSG00000158516	CPA2	7	129906702	129929637	trans
4.09e-10	4.83e-06	rs117360322	17	57082122	TRIM37	ENSG00000158516	CPA2	7	129906702	129929637	trans
4.09e-10	4.83e-06	rs11038628	11	5688940	TRIM5,ENSG00000239920	ENSG00000158516	CPA2	7	129906702	129929637	trans
4.09e-10	4.83e-06	rs7394584	11	5776470	TRIM5,OR52N4	ENSG00000158516	CPA2	7	129906702	129929637	trans
4.09e-10	4.83e-06	rs1995162	11	5712260	TRIM5,TRIM22	ENSG00000158516	CPA2	7	129906702	129929637	trans
4.09e-10	4.83e-06	rs9902734	17	73890024	TRIM65	ENSG00000158516	CPA2	7	129906702	129929637	trans
4.09e-10	4.83e-06	rs117278148	20	51964450	TSHZ2,ENSG00000271774	ENSG00000158516	CPA2	7	129906702	129929637	trans
4.09e-10	4.83e-06	rs3769579	2	32976087	TTC27	ENSG00000158516	CPA2	7	129906702	129929637	trans
4.09e-10	4.83e-06	rs2076505	22	28424507	TTC28	ENSG00000158516	CPA2	7	129906702	129929637	trans
4.09e-10	4.83e-06	rs134195	22	28656691	TTC28	ENSG00000158516	CPA2	7	129906702	129929637	trans
4.09e-10	4.83e-06	rs747122	2	179414318	TTN,TTN-AS1,ENSG00000270277	ENSG00000158516	CPA2	7	129906702	129929637	trans
4.09e-10	4.83e-06	rs12127732	1	52940845	TUT4	ENSG00000158516	CPA2	7	129906702	129929637	trans
4.09e-10	4.83e-06	rs1991088	15	71004450	UACA	ENSG00000158516	CPA2	7	129906702	129929637	trans
4.09e-10	4.83e-06	rs7869836	9	33956619	UBAP2	ENSG00000158516	CPA2	7	129906702	129929637	trans
4.09e-10	4.83e-06	rs34549973	3	23315436	UBE2E2	ENSG00000158516	CPA2	7	129906702	129929637	trans
4.09e-10	4.83e-06	rs12474441	2	234678668	UGT1A6,UGT1A9,UGT1A1,UGT1A8,UGT1A10,UGT1A7,UGT1A4,UGT1A3,UGT1A5	ENSG00000158516	CPA2	7	129906702	129929637	trans
4.09e-10	4.83e-06	rs11657916	17	33510404	UNC45B	ENSG00000158516	CPA2	7	129906702	129929637	trans
4.09e-10	4.83e-06	rs488083	5	176263149	UNC5A	ENSG00000158516	CPA2	7	129906702	129929637	trans
4.09e-10	4.83e-06	rs17023485	4	96235787	UNC5C	ENSG00000158516	CPA2	7	129906702	129929637	trans
4.09e-10	4.83e-06	rs2820716	1	215899617	USH2A	ENSG00000158516	CPA2	7	129906702	129929637	trans
4.09e-10	4.83e-06	rs6827302	4	76695927	USO1	ENSG00000158516	CPA2	7	129906702	129929637	trans
4.09e-10	4.83e-06	rs9951575	18	213592	USP14	ENSG00000158516	CPA2	7	129906702	129929637	trans
4.09e-10	4.83e-06	rs2279310	17	76792870	USP36	ENSG00000158516	CPA2	7	129906702	129929637	trans
4.09e-10	4.83e-06	rs3759365	12	101685783	UTP20	ENSG00000158516	CPA2	7	129906702	129929637	trans
4.09e-10	4.83e-06	rs2305865	12	101738253	UTP20	ENSG00000158516	CPA2	7	129906702	129929637	trans
4.09e-10	4.83e-06	rs7302755	12	101758143	UTP20	ENSG00000158516	CPA2	7	129906702	129929637	trans
4.09e-10	4.83e-06	rs2305858	12	101761561	UTP20	ENSG00000158516	CPA2	7	129906702	129929637	trans
4.09e-10	4.83e-06	rs115416593	5	82861291	VCAN,VCAN-AS1	ENSG00000158516	CPA2	7	129906702	129929637	trans
4.09e-10	4.83e-06	rs3784635	15	62254989	VPS13C	ENSG00000158516	CPA2	7	129906702	129929637	trans
4.09e-10	4.83e-06	rs117335383	16	19698965	VPS35L	ENSG00000158516	CPA2	7	129906702	129929637	trans
4.09e-10	4.83e-06	rs73067333	3	184760805	VPS8	ENSG00000158516	CPA2	7	129906702	129929637	trans
4.09e-10	4.83e-06	rs62623671	10	116050019	VWA2	ENSG00000158516	CPA2	7	129906702	129929637	trans
4.09e-10	4.83e-06	rs117961284	7	141411124	WEE2,WEE2-AS1	ENSG00000158516	CPA2	7	129906702	129929637	cis
4.09e-10	4.83e-06	rs144386712	12	887346	WNK1	ENSG00000158516	CPA2	7	129906702	129929637	trans
4.09e-10	4.83e-06	rs16947641	16	78509079	WWOX	ENSG00000158516	CPA2	7	129906702	129929637	trans
4.09e-10	4.83e-06	rs4478540	8	106288180	ZFPM2	ENSG00000158516	CPA2	7	129906702	129929637	trans
4.09e-10	4.83e-06	rs17798650	19	44348919	ZNF283	ENSG00000158516	CPA2	7	129906702	129929637	trans
4.09e-10	4.83e-06	rs6050791	20	25672987	ZNF337	ENSG00000158516	CPA2	7	129906702	129929637	trans
4.09e-10	4.83e-06	rs7268237	20	25652197	ZNF337-AS1	ENSG00000158516	CPA2	7	129906702	129929637	trans
4.09e-10	4.83e-06	rs145300705	19	30929862	ZNF536	ENSG00000158516	CPA2	7	129906702	129929637	trans
4.09e-10	4.83e-06	rs3748545	1	151259543	ZNF687	ENSG00000158516	CPA2	7	129906702	129929637	trans
4.09e-10	4.83e-06	rs4785613	16	89285972	ZNF778	ENSG00000158516	CPA2	7	129906702	129929637	trans
4.09e-10	4.83e-06	rs9921361	16	89294439	ZNF778,ENSG00000260659	ENSG00000158516	CPA2	7	129906702	129929637	trans
4.09e-10	4.83e-06	rs1891417	1	71695806	ZRANB2-DT	ENSG00000158516	CPA2	7	129906702	129929637	trans
4.09e-10	4.83e-06	rs6673749	1	71734612	ZRANB2-DT	ENSG00000158516	CPA2	7	129906702	129929637	trans
4.09e-10	4.83e-06	rs1900741	2	136002500	ZRANB3	ENSG00000158516	CPA2	7	129906702	129929637	trans
4.52e-10	5.28e-06	rs1363269	5	85475137	-	ENSG00000158516	CPA2	7	129906702	129929637	trans
4.52e-10	5.28e-06	rs820136	17	73606275	MYO15B	ENSG00000158516	CPA2	7	129906702	129929637	trans
4.52e-10	5.28e-06	rs3741555	12	50190653	NCKAP5L	ENSG00000158516	CPA2	7	129906702	129929637	trans
4.52e-10	5.28e-06	rs114809155	3	14505368	SLC6A6	ENSG00000158516	CPA2	7	129906702	129929637	trans
1.05e-09	1.21e-05	rs1536041	6	33631017	ITPR3	ENSG00000241163	LINC00877	3	72084669	72149606	trans
1.12e-09	1.29e-05	rs72713282	9	29582366	-	ENSG00000158516	CPA2	7	129906702	129929637	trans
1.21e-09	1.39e-05	rs820136	17	73606275	MYO15B	ENSG00000187908	DMBT1	10	124320269	124403252	trans
1.21e-09	1.39e-05	rs3741555	12	50190653	NCKAP5L	ENSG00000187908	DMBT1	10	124320269	124403252	trans
1.21e-09	1.39e-05	rs114809155	3	14505368	SLC6A6	ENSG00000187908	DMBT1	10	124320269	124403252	trans
1.71e-09	1.94e-05	rs4692410	4	29663459	-	ENSG00000187908	DMBT1	10	124320269	124403252	trans
2.29e-09	2.58e-05	rs12540480	7	28746913	CREB5	ENSG00000198408	OGA	10	103544199	103578222	trans
2.95e-09	3.31e-05	rs4427247	9	140853948	CACNA1B	ENSG00000204304	PBX2	6	32152509	32157979	trans
2.95e-09	3.31e-05	rs2489219	10	18552276	CACNB2	ENSG00000204304	PBX2	6	32152509	32157979	trans
3.18e-09	3.57e-05	rs45481193	2	60738359	BCL11A	ENSG00000158516	CPA2	7	129906702	129929637	trans
3.18e-09	3.57e-05	rs16851112	1	15328697	KAZN	ENSG00000158516	CPA2	7	129906702	129929637	trans
3.76e-09	4.21e-05	rs1536041	6	33631017	ITPR3	ENSG00000112893	MAN2A1	5	109025066	109205326	trans
4.44e-09	4.96e-05	rs1392615	4	45224500	-	ENSG00000257038	ARHGEF17-AS1	11	73018555	73020406	trans
5.42e-09	6.04e-05	rs820136	17	73606275	MYO15B	ENSG00000172197	MBOAT1	6	20099915	20212700	trans
5.42e-09	6.04e-05	rs3741555	12	50190653	NCKAP5L	ENSG00000172197	MBOAT1	6	20099915	20212700	trans
5.42e-09	6.04e-05	rs114809155	3	14505368	SLC6A6	ENSG00000172197	MBOAT1	6	20099915	20212700	trans
5.52e-09	6.15e-05	rs1536041	6	33631017	ITPR3	ENSG00000147488	ST18	8	53023391	53322439	trans
5.68e-09	6.32e-05	rs45481193	2	60738359	BCL11A	ENSG00000187908	DMBT1	10	124320269	124403252	trans
5.68e-09	6.32e-05	rs16851112	1	15328697	KAZN	ENSG00000187908	DMBT1	10	124320269	124403252	trans
6.36e-09	7.06e-05	rs6849122	4	189673094	-	ENSG00000128645	HOXD1	2	177053395	177055635	trans
6.36e-09	7.06e-05	rs2044406	19	352341	-	ENSG00000128645	HOXD1	2	177053395	177055635	trans
6.36e-09	7.06e-05	rs12687232	X	8370707	-	ENSG00000128645	HOXD1	2	177053395	177055635	trans
6.36e-09	7.06e-05	rs5934413	X	8379511	-	ENSG00000128645	HOXD1	2	177053395	177055635	trans
6.36e-09	7.06e-05	rs5980434	X	148395825	-	ENSG00000128645	HOXD1	2	177053395	177055635	trans
6.36e-09	7.06e-05	rs9699026	X	148497572	-	ENSG00000128645	HOXD1	2	177053395	177055635	trans
6.36e-09	7.06e-05	rs1117074	X	148523670	-	ENSG00000128645	HOXD1	2	177053395	177055635	trans
6.36e-09	7.06e-05	kgp22769041	X	41803554	-	ENSG00000128645	HOXD1	2	177053395	177055635	trans
7.46e-09	8.26e-05	rs4692410	4	29663459	-	ENSG00000172197	MBOAT1	6	20099915	20212700	trans
7.47e-09	8.28e-05	rs6849122	4	189673094	-	ENSG00000102221	JADE3	X	46771710	46920641	trans
7.47e-09	8.28e-05	rs2044406	19	352341	-	ENSG00000102221	JADE3	X	46771710	46920641	trans
7.47e-09	8.28e-05	rs12687232	X	8370707	-	ENSG00000102221	JADE3	X	46771710	46920641	cis
7.47e-09	8.28e-05	rs5934413	X	8379511	-	ENSG00000102221	JADE3	X	46771710	46920641	cis
7.47e-09	8.28e-05	rs5980434	X	148395825	-	ENSG00000102221	JADE3	X	46771710	46920641	cis
7.47e-09	8.28e-05	rs9699026	X	148497572	-	ENSG00000102221	JADE3	X	46771710	46920641	cis
7.47e-09	8.28e-05	rs1117074	X	148523670	-	ENSG00000102221	JADE3	X	46771710	46920641	cis
7.47e-09	8.28e-05	kgp22769041	X	41803554	-	ENSG00000102221	JADE3	X	46771710	46920641	cis
9.84e-09	0.000108179	rs4670248	2	38489285	-	ENSG00000123689	G0S2	1	209848756	209849735	trans
9.84e-09	0.000108179	rs12308701	12	44801922	-	ENSG00000123689	G0S2	1	209848756	209849735	trans
9.84e-09	0.000108179	rs13206421	6	3149271	BPHL,ENSG00000228170	ENSG00000123689	G0S2	1	209848756	209849735	trans
9.84e-09	0.000108179	rs991724	2	210011962	CRYGFP	ENSG00000123689	G0S2	1	209848756	209849735	trans
9.84e-09	0.000108179	rs3734693	6	43965165	SCIRT,ENSG00000289609	ENSG00000123689	G0S2	1	209848756	209849735	trans
1.18e-08	0.000129018	rs10916832	1	20945644	-	ENSG00000187908	DMBT1	10	124320269	124403252	trans
1.18e-08	0.000129018	rs79881902	1	30196931	-	ENSG00000187908	DMBT1	10	124320269	124403252	trans
1.18e-08	0.000129018	rs657816	1	30919030	-	ENSG00000187908	DMBT1	10	124320269	124403252	trans
1.18e-08	0.000129018	rs7531972	1	47661620	-	ENSG00000187908	DMBT1	10	124320269	124403252	trans
1.18e-08	0.000129018	rs17120400	1	60691588	-	ENSG00000187908	DMBT1	10	124320269	124403252	trans
1.18e-08	0.000129018	rs12135377	1	82506257	-	ENSG00000187908	DMBT1	10	124320269	124403252	trans
1.18e-08	0.000129018	rs61768891	1	85052981	-	ENSG00000187908	DMBT1	10	124320269	124403252	trans
1.18e-08	0.000129018	rs1324727	1	119029958	-	ENSG00000187908	DMBT1	10	124320269	124403252	trans
1.18e-08	0.000129018	rs1343301	1	119104373	-	ENSG00000187908	DMBT1	10	124320269	124403252	trans
1.18e-08	0.000129018	rs10802043	1	119117167	-	ENSG00000187908	DMBT1	10	124320269	124403252	trans
1.18e-08	0.000129018	rs2884876	1	119153514	-	ENSG00000187908	DMBT1	10	124320269	124403252	trans
1.18e-08	0.000129018	rs2360627	1	119188329	-	ENSG00000187908	DMBT1	10	124320269	124403252	trans
1.18e-08	0.000129018	rs10923662	1	119289072	-	ENSG00000187908	DMBT1	10	124320269	124403252	trans
1.18e-08	0.000129018	rs381115	1	153099345	-	ENSG00000187908	DMBT1	10	124320269	124403252	trans
1.18e-08	0.000129018	rs12061698	1	158088687	-	ENSG00000187908	DMBT1	10	124320269	124403252	trans
1.18e-08	0.000129018	rs7549310	1	158122966	-	ENSG00000187908	DMBT1	10	124320269	124403252	trans
1.18e-08	0.000129018	rs6662401	1	168553057	-	ENSG00000187908	DMBT1	10	124320269	124403252	trans
1.18e-08	0.000129018	rs144143993	1	168602419	-	ENSG00000187908	DMBT1	10	124320269	124403252	trans
1.18e-08	0.000129018	rs11803039	1	178021124	-	ENSG00000187908	DMBT1	10	124320269	124403252	trans
1.18e-08	0.000129018	rs672684	1	182596728	-	ENSG00000187908	DMBT1	10	124320269	124403252	trans
1.18e-08	0.000129018	rs74845835	1	189322281	-	ENSG00000187908	DMBT1	10	124320269	124403252	trans
1.18e-08	0.000129018	rs148510081	1	189610374	-	ENSG00000187908	DMBT1	10	124320269	124403252	trans
1.18e-08	0.000129018	rs6428262	1	194683889	-	ENSG00000187908	DMBT1	10	124320269	124403252	trans
1.18e-08	0.000129018	rs914273	1	194709891	-	ENSG00000187908	DMBT1	10	124320269	124403252	trans
1.18e-08	0.000129018	rs77333814	1	195825787	-	ENSG00000187908	DMBT1	10	124320269	124403252	trans
1.18e-08	0.000129018	rs1233833	1	198036134	-	ENSG00000187908	DMBT1	10	124320269	124403252	trans
1.18e-08	0.000129018	rs114459916	1	217577319	-	ENSG00000187908	DMBT1	10	124320269	124403252	trans
1.18e-08	0.000129018	rs78805169	1	221171409	-	ENSG00000187908	DMBT1	10	124320269	124403252	trans
1.18e-08	0.000129018	rs241359	1	229005833	-	ENSG00000187908	DMBT1	10	124320269	124403252	trans
1.18e-08	0.000129018	rs1089255	1	229008266	-	ENSG00000187908	DMBT1	10	124320269	124403252	trans
1.18e-08	0.000129018	rs1389136	1	229018195	-	ENSG00000187908	DMBT1	10	124320269	124403252	trans
1.18e-08	0.000129018	rs1124375	1	240127293	-	ENSG00000187908	DMBT1	10	124320269	124403252	trans
1.18e-08	0.000129018	rs75903463	1	248058225	-	ENSG00000187908	DMBT1	10	124320269	124403252	trans
1.18e-08	0.000129018	newrs72731918	1	198225478	-	ENSG00000187908	DMBT1	10	124320269	124403252	trans
1.18e-08	0.000129018	rs824475	2	19657569	-	ENSG00000187908	DMBT1	10	124320269	124403252	trans
1.18e-08	0.000129018	rs146081291	2	49954350	-	ENSG00000187908	DMBT1	10	124320269	124403252	trans
1.18e-08	0.000129018	rs115526873	2	83763164	-	ENSG00000187908	DMBT1	10	124320269	124403252	trans
1.18e-08	0.000129018	rs114691462	2	83993909	-	ENSG00000187908	DMBT1	10	124320269	124403252	trans
1.18e-08	0.000129018	rs62158503	2	88636708	-	ENSG00000187908	DMBT1	10	124320269	124403252	trans
1.18e-08	0.000129018	rs876439	2	100966244	-	ENSG00000187908	DMBT1	10	124320269	124403252	trans
1.18e-08	0.000129018	rs13404965	2	100975297	-	ENSG00000187908	DMBT1	10	124320269	124403252	trans
1.18e-08	0.000129018	rs1105109	2	108986048	-	ENSG00000187908	DMBT1	10	124320269	124403252	trans
1.18e-08	0.000129018	rs11673744	2	109012055	-	ENSG00000187908	DMBT1	10	124320269	124403252	trans
1.18e-08	0.000129018	rs330763	2	119864163	-	ENSG00000187908	DMBT1	10	124320269	124403252	trans
1.18e-08	0.000129018	rs77469186	2	129462062	-	ENSG00000187908	DMBT1	10	124320269	124403252	trans
1.18e-08	0.000129018	rs115894178	2	130208136	-	ENSG00000187908	DMBT1	10	124320269	124403252	trans
1.18e-08	0.000129018	rs116660806	2	140277189	-	ENSG00000187908	DMBT1	10	124320269	124403252	trans
1.18e-08	0.000129018	rs12053320	2	140819890	-	ENSG00000187908	DMBT1	10	124320269	124403252	trans
1.18e-08	0.000129018	rs150422203	2	146778612	-	ENSG00000187908	DMBT1	10	124320269	124403252	trans
1.18e-08	0.000129018	rs114532880	2	148230758	-	ENSG00000187908	DMBT1	10	124320269	124403252	trans
1.18e-08	0.000129018	rs4283390	2	176451291	-	ENSG00000187908	DMBT1	10	124320269	124403252	trans
1.18e-08	0.000129018	rs141945375	2	186435129	-	ENSG00000187908	DMBT1	10	124320269	124403252	trans
1.18e-08	0.000129018	rs10427172	2	212228438	-	ENSG00000187908	DMBT1	10	124320269	124403252	trans
1.18e-08	0.000129018	rs73992621	2	218652754	-	ENSG00000187908	DMBT1	10	124320269	124403252	trans
1.18e-08	0.000129018	rs17783626	2	220074442	-	ENSG00000187908	DMBT1	10	124320269	124403252	trans
1.18e-08	0.000129018	rs6730767	2	235635006	-	ENSG00000187908	DMBT1	10	124320269	124403252	trans
1.18e-08	0.000129018	rs6718805	2	235638698	-	ENSG00000187908	DMBT1	10	124320269	124403252	trans
1.18e-08	0.000129018	rs7557724	2	235656278	-	ENSG00000187908	DMBT1	10	124320269	124403252	trans
1.18e-08	0.000129018	rs115626946	2	242808997	-	ENSG00000187908	DMBT1	10	124320269	124403252	trans
1.18e-08	0.000129018	kgp8266655	2	189374858	-	ENSG00000187908	DMBT1	10	124320269	124403252	trans
1.18e-08	0.000129018	rs3846119	3	13505180	-	ENSG00000187908	DMBT1	10	124320269	124403252	trans
1.18e-08	0.000129018	rs2597513	3	13555836	-	ENSG00000187908	DMBT1	10	124320269	124403252	trans
1.18e-08	0.000129018	rs6442641	3	16832828	-	ENSG00000187908	DMBT1	10	124320269	124403252	trans
1.18e-08	0.000129018	rs10510465	3	16843044	-	ENSG00000187908	DMBT1	10	124320269	124403252	trans
1.18e-08	0.000129018	rs12631043	3	35459699	-	ENSG00000187908	DMBT1	10	124320269	124403252	trans
1.18e-08	0.000129018	rs17076001	3	43801926	-	ENSG00000187908	DMBT1	10	124320269	124403252	trans
1.18e-08	0.000129018	rs6763368	3	73287838	-	ENSG00000187908	DMBT1	10	124320269	124403252	trans
1.18e-08	0.000129018	rs76336757	3	103744162	-	ENSG00000187908	DMBT1	10	124320269	124403252	trans
1.18e-08	0.000129018	rs149396856	3	103763814	-	ENSG00000187908	DMBT1	10	124320269	124403252	trans
1.18e-08	0.000129018	rs2701578	3	109714119	-	ENSG00000187908	DMBT1	10	124320269	124403252	trans
1.18e-08	0.000129018	rs62265677	3	113960279	-	ENSG00000187908	DMBT1	10	124320269	124403252	trans
1.18e-08	0.000129018	rs7638568	3	115290089	-	ENSG00000187908	DMBT1	10	124320269	124403252	trans
1.18e-08	0.000129018	rs79738420	3	117312486	-	ENSG00000187908	DMBT1	10	124320269	124403252	trans
1.18e-08	0.000129018	rs140454302	3	123728805	-	ENSG00000187908	DMBT1	10	124320269	124403252	trans
1.18e-08	0.000129018	rs2459139	3	145449231	-	ENSG00000187908	DMBT1	10	124320269	124403252	trans
1.18e-08	0.000129018	rs35396706	3	148824546	-	ENSG00000187908	DMBT1	10	124320269	124403252	trans
1.18e-08	0.000129018	rs12485991	3	166252025	-	ENSG00000187908	DMBT1	10	124320269	124403252	trans
1.18e-08	0.000129018	rs6770823	3	166477082	-	ENSG00000187908	DMBT1	10	124320269	124403252	trans
1.18e-08	0.000129018	rs73183462	3	183812303	-	ENSG00000187908	DMBT1	10	124320269	124403252	trans
1.18e-08	0.000129018	rs9860559	3	190687002	-	ENSG00000187908	DMBT1	10	124320269	124403252	trans
1.18e-08	0.000129018	rs13314422	3	190700956	-	ENSG00000187908	DMBT1	10	124320269	124403252	trans
1.18e-08	0.000129018	rs9864764	3	190714587	-	ENSG00000187908	DMBT1	10	124320269	124403252	trans
1.18e-08	0.000129018	rs9825046	3	190779327	-	ENSG00000187908	DMBT1	10	124320269	124403252	trans
1.18e-08	0.000129018	kgp9942964	3	17556950	-	ENSG00000187908	DMBT1	10	124320269	124403252	trans
1.18e-08	0.000129018	kgp11649961	3	180224691	-	ENSG00000187908	DMBT1	10	124320269	124403252	trans
1.18e-08	0.000129018	rs114050867	4	17143730	-	ENSG00000187908	DMBT1	10	124320269	124403252	trans
1.18e-08	0.000129018	rs148556758	4	22550750	-	ENSG00000187908	DMBT1	10	124320269	124403252	trans
1.18e-08	0.000129018	rs113904646	4	24516521	-	ENSG00000187908	DMBT1	10	124320269	124403252	trans
1.18e-08	0.000129018	rs116510136	4	27900950	-	ENSG00000187908	DMBT1	10	124320269	124403252	trans
1.18e-08	0.000129018	rs78730070	4	28089424	-	ENSG00000187908	DMBT1	10	124320269	124403252	trans
1.18e-08	0.000129018	rs35938736	4	28702986	-	ENSG00000187908	DMBT1	10	124320269	124403252	trans
1.18e-08	0.000129018	rs13136632	4	28734273	-	ENSG00000187908	DMBT1	10	124320269	124403252	trans
1.18e-08	0.000129018	rs1353854	4	31158565	-	ENSG00000187908	DMBT1	10	124320269	124403252	trans
1.18e-08	0.000129018	rs2897006	4	32329911	-	ENSG00000187908	DMBT1	10	124320269	124403252	trans
1.18e-08	0.000129018	rs11725412	4	38277754	-	ENSG00000187908	DMBT1	10	124320269	124403252	trans
1.18e-08	0.000129018	rs7675331	4	41871009	-	ENSG00000187908	DMBT1	10	124320269	124403252	trans
1.18e-08	0.000129018	rs79541346	4	60384049	-	ENSG00000187908	DMBT1	10	124320269	124403252	trans
1.18e-08	0.000129018	rs16848464	4	73529400	-	ENSG00000187908	DMBT1	10	124320269	124403252	trans
1.18e-08	0.000129018	rs78736235	4	97948861	-	ENSG00000187908	DMBT1	10	124320269	124403252	trans
1.18e-08	0.000129018	rs17040519	4	110466758	-	ENSG00000187908	DMBT1	10	124320269	124403252	trans
1.18e-08	0.000129018	rs10011752	4	111252829	-	ENSG00000187908	DMBT1	10	124320269	124403252	trans
1.18e-08	0.000129018	rs116631284	4	117584457	-	ENSG00000187908	DMBT1	10	124320269	124403252	trans
1.18e-08	0.000129018	rs10857092	4	123389219	-	ENSG00000187908	DMBT1	10	124320269	124403252	trans
1.18e-08	0.000129018	rs10434119	4	146932089	-	ENSG00000187908	DMBT1	10	124320269	124403252	trans
1.18e-08	0.000129018	rs56288661	4	147046777	-	ENSG00000187908	DMBT1	10	124320269	124403252	trans
1.18e-08	0.000129018	rs6813768	4	147941013	-	ENSG00000187908	DMBT1	10	124320269	124403252	trans
1.18e-08	0.000129018	rs146836297	4	152010926	-	ENSG00000187908	DMBT1	10	124320269	124403252	trans
1.18e-08	0.000129018	rs12646375	4	157012144	-	ENSG00000187908	DMBT1	10	124320269	124403252	trans
1.18e-08	0.000129018	rs4690859	4	157197353	-	ENSG00000187908	DMBT1	10	124320269	124403252	trans
1.18e-08	0.000129018	rs998888	4	160494830	-	ENSG00000187908	DMBT1	10	124320269	124403252	trans
1.18e-08	0.000129018	rs75066599	4	161989380	-	ENSG00000187908	DMBT1	10	124320269	124403252	trans
1.18e-08	0.000129018	rs4691857	4	163497956	-	ENSG00000187908	DMBT1	10	124320269	124403252	trans
1.18e-08	0.000129018	rs1711988	4	176226337	-	ENSG00000187908	DMBT1	10	124320269	124403252	trans
1.18e-08	0.000129018	rs9994051	4	176344294	-	ENSG00000187908	DMBT1	10	124320269	124403252	trans
1.18e-08	0.000129018	rs9684098	4	176349829	-	ENSG00000187908	DMBT1	10	124320269	124403252	trans
1.18e-08	0.000129018	rs17835379	4	181241855	-	ENSG00000187908	DMBT1	10	124320269	124403252	trans
1.18e-08	0.000129018	rs78869544	4	190086486	-	ENSG00000187908	DMBT1	10	124320269	124403252	trans
1.18e-08	0.000129018	kgp5700535	4	68269117	-	ENSG00000187908	DMBT1	10	124320269	124403252	trans
1.18e-08	0.000129018	kgp11421042	4	176291220	-	ENSG00000187908	DMBT1	10	124320269	124403252	trans
1.18e-08	0.000129018	rs7718259	5	4405918	-	ENSG00000187908	DMBT1	10	124320269	124403252	trans
1.18e-08	0.000129018	rs818734	5	26832888	-	ENSG00000187908	DMBT1	10	124320269	124403252	trans
1.18e-08	0.000129018	rs115600263	5	27533049	-	ENSG00000187908	DMBT1	10	124320269	124403252	trans
1.18e-08	0.000129018	rs78439831	5	27908131	-	ENSG00000187908	DMBT1	10	124320269	124403252	trans
1.18e-08	0.000129018	rs10940848	5	29941681	-	ENSG00000187908	DMBT1	10	124320269	124403252	trans
1.18e-08	0.000129018	rs1703327	5	32514245	-	ENSG00000187908	DMBT1	10	124320269	124403252	trans
1.18e-08	0.000129018	rs7737188	5	33930441	-	ENSG00000187908	DMBT1	10	124320269	124403252	trans
1.18e-08	0.000129018	rs4582306	5	36397629	-	ENSG00000187908	DMBT1	10	124320269	124403252	trans
1.18e-08	0.000129018	rs10512652	5	36422893	-	ENSG00000187908	DMBT1	10	124320269	124403252	trans
1.18e-08	0.000129018	rs6451288	5	36423197	-	ENSG00000187908	DMBT1	10	124320269	124403252	trans
1.18e-08	0.000129018	rs75938462	5	38226706	-	ENSG00000187908	DMBT1	10	124320269	124403252	trans
1.18e-08	0.000129018	rs4865534	5	51717912	-	ENSG00000187908	DMBT1	10	124320269	124403252	trans
1.18e-08	0.000129018	rs4593228	5	51825613	-	ENSG00000187908	DMBT1	10	124320269	124403252	trans
1.18e-08	0.000129018	rs158085	5	55720796	-	ENSG00000187908	DMBT1	10	124320269	124403252	trans
1.18e-08	0.000129018	rs35543395	5	56419294	-	ENSG00000187908	DMBT1	10	124320269	124403252	trans
1.18e-08	0.000129018	rs1478491	5	63114051	-	ENSG00000187908	DMBT1	10	124320269	124403252	trans
1.18e-08	0.000129018	rs9986187	5	73267367	-	ENSG00000187908	DMBT1	10	124320269	124403252	trans
1.18e-08	0.000129018	rs9293701	5	76319344	-	ENSG00000187908	DMBT1	10	124320269	124403252	trans
1.18e-08	0.000129018	rs6896698	5	85115517	-	ENSG00000187908	DMBT1	10	124320269	124403252	trans
1.18e-08	0.000129018	rs10514275	5	85434559	-	ENSG00000187908	DMBT1	10	124320269	124403252	trans
1.18e-08	0.000129018	rs12654068	5	85549524	-	ENSG00000187908	DMBT1	10	124320269	124403252	trans
1.18e-08	0.000129018	rs61437495	5	88798196	-	ENSG00000187908	DMBT1	10	124320269	124403252	trans
1.18e-08	0.000129018	rs10514365	5	92299363	-	ENSG00000187908	DMBT1	10	124320269	124403252	trans
1.18e-08	0.000129018	rs4958081	5	105910000	-	ENSG00000187908	DMBT1	10	124320269	124403252	trans
1.18e-08	0.000129018	rs114129315	5	116254574	-	ENSG00000187908	DMBT1	10	124320269	124403252	trans
1.18e-08	0.000129018	rs74437402	5	116346493	-	ENSG00000187908	DMBT1	10	124320269	124403252	trans
1.18e-08	0.000129018	rs75941260	5	123182966	-	ENSG00000187908	DMBT1	10	124320269	124403252	trans
1.18e-08	0.000129018	rs143923222	5	124099298	-	ENSG00000187908	DMBT1	10	124320269	124403252	trans
1.18e-08	0.000129018	rs2041064	5	136189846	-	ENSG00000187908	DMBT1	10	124320269	124403252	trans
1.18e-08	0.000129018	rs114132211	5	160492686	-	ENSG00000187908	DMBT1	10	124320269	124403252	trans
1.18e-08	0.000129018	rs193722	5	160658223	-	ENSG00000187908	DMBT1	10	124320269	124403252	trans
1.18e-08	0.000129018	rs511567	5	176221957	-	ENSG00000187908	DMBT1	10	124320269	124403252	trans
1.18e-08	0.000129018	rs6457952	6	11898806	-	ENSG00000187908	DMBT1	10	124320269	124403252	trans
1.18e-08	0.000129018	rs6940298	6	14597572	-	ENSG00000187908	DMBT1	10	124320269	124403252	trans
1.18e-08	0.000129018	rs6911394	6	21350628	-	ENSG00000187908	DMBT1	10	124320269	124403252	trans
1.18e-08	0.000129018	rs6456419	6	21368617	-	ENSG00000187908	DMBT1	10	124320269	124403252	trans
1.18e-08	0.000129018	rs143620024	6	22688197	-	ENSG00000187908	DMBT1	10	124320269	124403252	trans
1.18e-08	0.000129018	rs17839997	6	30339293	-	ENSG00000187908	DMBT1	10	124320269	124403252	trans
1.18e-08	0.000129018	rs372048	6	39731808	-	ENSG00000187908	DMBT1	10	124320269	124403252	trans
1.18e-08	0.000129018	rs6900017	6	43758485	-	ENSG00000187908	DMBT1	10	124320269	124403252	trans
1.18e-08	0.000129018	rs6936371	6	71882094	-	ENSG00000187908	DMBT1	10	124320269	124403252	trans
1.18e-08	0.000129018	rs72901306	6	81950917	-	ENSG00000187908	DMBT1	10	124320269	124403252	trans
1.18e-08	0.000129018	rs4438935	6	85286776	-	ENSG00000187908	DMBT1	10	124320269	124403252	trans
1.18e-08	0.000129018	rs16875886	6	85941871	-	ENSG00000187908	DMBT1	10	124320269	124403252	trans
1.18e-08	0.000129018	rs11961178	6	87729868	-	ENSG00000187908	DMBT1	10	124320269	124403252	trans
1.18e-08	0.000129018	rs16878151	6	87730855	-	ENSG00000187908	DMBT1	10	124320269	124403252	trans
1.18e-08	0.000129018	rs4707408	6	88518153	-	ENSG00000187908	DMBT1	10	124320269	124403252	trans
1.18e-08	0.000129018	rs11966316	6	97588710	-	ENSG00000187908	DMBT1	10	124320269	124403252	trans
1.18e-08	0.000129018	rs2572109	6	99440369	-	ENSG00000187908	DMBT1	10	124320269	124403252	trans
1.18e-08	0.000129018	rs1081025	6	99559773	-	ENSG00000187908	DMBT1	10	124320269	124403252	trans
1.18e-08	0.000129018	rs142800983	6	126596871	-	ENSG00000187908	DMBT1	10	124320269	124403252	trans
1.18e-08	0.000129018	rs1029180	6	141748163	-	ENSG00000187908	DMBT1	10	124320269	124403252	trans
1.18e-08	0.000129018	rs146733833	6	170365425	-	ENSG00000187908	DMBT1	10	124320269	124403252	trans
1.18e-08	0.000129018	rs2160271	7	12335168	-	ENSG00000187908	DMBT1	10	124320269	124403252	trans
1.18e-08	0.000129018	rs17167731	7	14034075	-	ENSG00000187908	DMBT1	10	124320269	124403252	trans
1.18e-08	0.000129018	rs10950582	7	15852195	-	ENSG00000187908	DMBT1	10	124320269	124403252	trans
1.18e-08	0.000129018	rs11768573	7	15868471	-	ENSG00000187908	DMBT1	10	124320269	124403252	trans
1.18e-08	0.000129018	rs117060237	7	15886520	-	ENSG00000187908	DMBT1	10	124320269	124403252	trans
1.18e-08	0.000129018	rs6972325	7	25561256	-	ENSG00000187908	DMBT1	10	124320269	124403252	trans
1.18e-08	0.000129018	rs143481240	7	31707303	-	ENSG00000187908	DMBT1	10	124320269	124403252	trans
1.18e-08	0.000129018	rs1527592	7	70325633	-	ENSG00000187908	DMBT1	10	124320269	124403252	trans
1.18e-08	0.000129018	rs1527478	7	80330299	-	ENSG00000187908	DMBT1	10	124320269	124403252	trans
1.18e-08	0.000129018	rs11771236	7	90872756	-	ENSG00000187908	DMBT1	10	124320269	124403252	trans
1.18e-08	0.000129018	rs12540728	7	90880142	-	ENSG00000187908	DMBT1	10	124320269	124403252	trans
1.18e-08	0.000129018	rs11980096	7	101226946	-	ENSG00000187908	DMBT1	10	124320269	124403252	trans
1.18e-08	0.000129018	rs12531671	7	118356108	-	ENSG00000187908	DMBT1	10	124320269	124403252	trans
1.18e-08	0.000129018	rs4428591	7	141808573	-	ENSG00000187908	DMBT1	10	124320269	124403252	trans
1.18e-08	0.000129018	rs117693998	7	144888429	-	ENSG00000187908	DMBT1	10	124320269	124403252	trans
1.18e-08	0.000129018	rs6975820	7	155615676	-	ENSG00000187908	DMBT1	10	124320269	124403252	trans
1.18e-08	0.000129018	rs6460004	7	155995102	-	ENSG00000187908	DMBT1	10	124320269	124403252	trans
1.18e-08	0.000129018	rs10281910	7	156012230	-	ENSG00000187908	DMBT1	10	124320269	124403252	trans
1.18e-08	0.000129018	rs12669717	7	156159585	-	ENSG00000187908	DMBT1	10	124320269	124403252	trans
1.18e-08	0.000129018	kgp10500157	7	91764054	-	ENSG00000187908	DMBT1	10	124320269	124403252	trans
1.18e-08	0.000129018	kgp2073088	7	99261320	-	ENSG00000187908	DMBT1	10	124320269	124403252	trans
1.18e-08	0.000129018	kgp11450663	7	146117458	-	ENSG00000187908	DMBT1	10	124320269	124403252	trans
1.18e-08	0.000129018	rs581636	8	12559475	-	ENSG00000187908	DMBT1	10	124320269	124403252	trans
1.18e-08	0.000129018	rs114573186	8	13496891	-	ENSG00000187908	DMBT1	10	124320269	124403252	trans
1.18e-08	0.000129018	rs17117434	8	13625816	-	ENSG00000187908	DMBT1	10	124320269	124403252	trans
1.18e-08	0.000129018	rs2958757	8	30128040	-	ENSG00000187908	DMBT1	10	124320269	124403252	trans
1.18e-08	0.000129018	rs117088292	8	32944449	-	ENSG00000187908	DMBT1	10	124320269	124403252	trans
1.18e-08	0.000129018	rs10095575	8	41327101	-	ENSG00000187908	DMBT1	10	124320269	124403252	trans
1.18e-08	0.000129018	rs13250982	8	49409564	-	ENSG00000187908	DMBT1	10	124320269	124403252	trans
1.18e-08	0.000129018	rs2126794	8	54399129	-	ENSG00000187908	DMBT1	10	124320269	124403252	trans
1.18e-08	0.000129018	rs4873263	8	54496270	-	ENSG00000187908	DMBT1	10	124320269	124403252	trans
1.18e-08	0.000129018	rs150128512	8	61583615	-	ENSG00000187908	DMBT1	10	124320269	124403252	trans
1.18e-08	0.000129018	rs72681938	8	83886577	-	ENSG00000187908	DMBT1	10	124320269	124403252	trans
1.18e-08	0.000129018	rs117286936	8	84487672	-	ENSG00000187908	DMBT1	10	124320269	124403252	trans
1.18e-08	0.000129018	rs117793522	8	84806064	-	ENSG00000187908	DMBT1	10	124320269	124403252	trans
1.18e-08	0.000129018	rs148240868	8	95585641	-	ENSG00000187908	DMBT1	10	124320269	124403252	trans
1.18e-08	0.000129018	rs4734156	8	108689222	-	ENSG00000187908	DMBT1	10	124320269	124403252	trans
1.18e-08	0.000129018	rs72723558	8	123372552	-	ENSG00000187908	DMBT1	10	124320269	124403252	trans
1.18e-08	0.000129018	kgp8341371	8	70571035	-	ENSG00000187908	DMBT1	10	124320269	124403252	trans
1.18e-08	0.000129018	rs10960773	9	1282293	-	ENSG00000187908	DMBT1	10	124320269	124403252	trans
1.18e-08	0.000129018	rs7870599	9	1288574	-	ENSG00000187908	DMBT1	10	124320269	124403252	trans
1.18e-08	0.000129018	rs7873584	9	1591888	-	ENSG00000187908	DMBT1	10	124320269	124403252	trans
1.18e-08	0.000129018	rs117813682	9	8013604	-	ENSG00000187908	DMBT1	10	124320269	124403252	trans
1.18e-08	0.000129018	rs77015020	9	12567409	-	ENSG00000187908	DMBT1	10	124320269	124403252	trans
1.18e-08	0.000129018	rs62533387	9	25661387	-	ENSG00000187908	DMBT1	10	124320269	124403252	trans
1.18e-08	0.000129018	rs10969385	9	29803895	-	ENSG00000187908	DMBT1	10	124320269	124403252	trans
1.18e-08	0.000129018	rs1414029	9	29816465	-	ENSG00000187908	DMBT1	10	124320269	124403252	trans
1.18e-08	0.000129018	rs12683438	9	33461299	-	ENSG00000187908	DMBT1	10	124320269	124403252	trans
1.18e-08	0.000129018	rs1493048	9	72562779	-	ENSG00000187908	DMBT1	10	124320269	124403252	trans
1.18e-08	0.000129018	rs13292052	9	83033400	-	ENSG00000187908	DMBT1	10	124320269	124403252	trans
1.18e-08	0.000129018	rs884065	9	83615409	-	ENSG00000187908	DMBT1	10	124320269	124403252	trans
1.18e-08	0.000129018	rs7019439	9	103518490	-	ENSG00000187908	DMBT1	10	124320269	124403252	trans
1.18e-08	0.000129018	rs10991225	9	107104909	-	ENSG00000187908	DMBT1	10	124320269	124403252	trans
1.18e-08	0.000129018	rs12346173	9	112091410	-	ENSG00000187908	DMBT1	10	124320269	124403252	trans
1.18e-08	0.000129018	rs16930907	9	117453668	-	ENSG00000187908	DMBT1	10	124320269	124403252	trans
1.18e-08	0.000129018	rs7048230	9	121731238	-	ENSG00000187908	DMBT1	10	124320269	124403252	trans
1.18e-08	0.000129018	rs140608229	9	137361097	-	ENSG00000187908	DMBT1	10	124320269	124403252	trans
1.18e-08	0.000129018	kgp2407207	9	107665978	-	ENSG00000187908	DMBT1	10	124320269	124403252	trans
1.18e-08	0.000129018	rs11250880	10	1926697	-	ENSG00000187908	DMBT1	10	124320269	124403252	cis
1.18e-08	0.000129018	rs113261142	10	27235990	-	ENSG00000187908	DMBT1	10	124320269	124403252	cis
1.18e-08	0.000129018	rs7893339	10	29337888	-	ENSG00000187908	DMBT1	10	124320269	124403252	cis
1.18e-08	0.000129018	rs139109134	10	29538883	-	ENSG00000187908	DMBT1	10	124320269	124403252	cis
1.18e-08	0.000129018	rs11008614	10	32018561	-	ENSG00000187908	DMBT1	10	124320269	124403252	cis
1.18e-08	0.000129018	rs1717524	10	59054965	-	ENSG00000187908	DMBT1	10	124320269	124403252	cis
1.18e-08	0.000129018	rs11005753	10	59091105	-	ENSG00000187908	DMBT1	10	124320269	124403252	cis
1.18e-08	0.000129018	rs2127615	10	59154057	-	ENSG00000187908	DMBT1	10	124320269	124403252	cis
1.18e-08	0.000129018	rs1900020	10	70007008	-	ENSG00000187908	DMBT1	10	124320269	124403252	cis
1.18e-08	0.000129018	rs10749472	10	85689295	-	ENSG00000187908	DMBT1	10	124320269	124403252	cis
1.18e-08	0.000129018	rs10887363	10	86525965	-	ENSG00000187908	DMBT1	10	124320269	124403252	cis
1.18e-08	0.000129018	rs11591635	10	93360302	-	ENSG00000187908	DMBT1	10	124320269	124403252	cis
1.18e-08	0.000129018	rs2039973	10	93462424	-	ENSG00000187908	DMBT1	10	124320269	124403252	cis
1.18e-08	0.000129018	rs11189339	10	99461017	-	ENSG00000187908	DMBT1	10	124320269	124403252	cis
1.18e-08	0.000129018	rs7919079	10	107501893	-	ENSG00000187908	DMBT1	10	124320269	124403252	cis
1.18e-08	0.000129018	rs79588840	10	108956859	-	ENSG00000187908	DMBT1	10	124320269	124403252	cis
1.18e-08	0.000129018	rs141893765	10	110288213	-	ENSG00000187908	DMBT1	10	124320269	124403252	cis
1.18e-08	0.000129018	rs17785928	10	111044032	-	ENSG00000187908	DMBT1	10	124320269	124403252	cis
1.18e-08	0.000129018	rs17097793	10	120305542	-	ENSG00000187908	DMBT1	10	124320269	124403252	cis
1.18e-08	0.000129018	rs11198495	10	120347549	-	ENSG00000187908	DMBT1	10	124320269	124403252	cis
1.18e-08	0.000129018	rs117239039	10	122893246	-	ENSG00000187908	DMBT1	10	124320269	124403252	cis
1.18e-08	0.000129018	rs7071275	10	123422434	-	ENSG00000187908	DMBT1	10	124320269	124403252	cis
1.18e-08	0.000129018	rs4633474	11	24429419	-	ENSG00000187908	DMBT1	10	124320269	124403252	trans
1.18e-08	0.000129018	rs10836750	11	37561201	-	ENSG00000187908	DMBT1	10	124320269	124403252	trans
1.18e-08	0.000129018	rs149741827	11	45647420	-	ENSG00000187908	DMBT1	10	124320269	124403252	trans
1.18e-08	0.000129018	rs141112652	11	47870992	-	ENSG00000187908	DMBT1	10	124320269	124403252	trans
1.18e-08	0.000129018	rs747782	11	47940925	-	ENSG00000187908	DMBT1	10	124320269	124403252	trans
1.18e-08	0.000129018	rs41523645	11	60624993	-	ENSG00000187908	DMBT1	10	124320269	124403252	trans
1.18e-08	0.000129018	rs12803642	11	68771755	-	ENSG00000187908	DMBT1	10	124320269	124403252	trans
1.18e-08	0.000129018	rs9330207	11	69592814	-	ENSG00000187908	DMBT1	10	124320269	124403252	trans
1.18e-08	0.000129018	rs12788428	11	75255123	-	ENSG00000187908	DMBT1	10	124320269	124403252	trans
1.18e-08	0.000129018	rs10765238	11	87939593	-	ENSG00000187908	DMBT1	10	124320269	124403252	trans
1.18e-08	0.000129018	rs117542815	11	97525764	-	ENSG00000187908	DMBT1	10	124320269	124403252	trans
1.18e-08	0.000129018	rs2155908	11	98151662	-	ENSG00000187908	DMBT1	10	124320269	124403252	trans
1.18e-08	0.000129018	rs551141	11	116480631	-	ENSG00000187908	DMBT1	10	124320269	124403252	trans
1.18e-08	0.000129018	rs1823365	11	132211113	-	ENSG00000187908	DMBT1	10	124320269	124403252	trans
1.18e-08	0.000129018	rs11223051	11	132264013	-	ENSG00000187908	DMBT1	10	124320269	124403252	trans
1.18e-08	0.000129018	kgp12736286	11	63064894	-	ENSG00000187908	DMBT1	10	124320269	124403252	trans
1.18e-08	0.000129018	kgp12776641	11	63079161	-	ENSG00000187908	DMBT1	10	124320269	124403252	trans
1.18e-08	0.000129018	rs4766306	12	5004332	-	ENSG00000187908	DMBT1	10	124320269	124403252	trans
1.18e-08	0.000129018	rs118110714	12	16060925	-	ENSG00000187908	DMBT1	10	124320269	124403252	trans
1.18e-08	0.000129018	rs148708638	12	30590753	-	ENSG00000187908	DMBT1	10	124320269	124403252	trans
1.18e-08	0.000129018	rs4931468	12	31379328	-	ENSG00000187908	DMBT1	10	124320269	124403252	trans
1.18e-08	0.000129018	rs12227043	12	33100678	-	ENSG00000187908	DMBT1	10	124320269	124403252	trans
1.18e-08	0.000129018	rs7136815	12	33118155	-	ENSG00000187908	DMBT1	10	124320269	124403252	trans
1.18e-08	0.000129018	rs75314115	12	45367897	-	ENSG00000187908	DMBT1	10	124320269	124403252	trans
1.18e-08	0.000129018	rs61923075	12	46521093	-	ENSG00000187908	DMBT1	10	124320269	124403252	trans
1.18e-08	0.000129018	rs56105210	12	47919958	-	ENSG00000187908	DMBT1	10	124320269	124403252	trans
1.18e-08	0.000129018	rs17752432	12	55403371	-	ENSG00000187908	DMBT1	10	124320269	124403252	trans
1.18e-08	0.000129018	rs76869634	12	67990063	-	ENSG00000187908	DMBT1	10	124320269	124403252	trans
1.18e-08	0.000129018	rs145697087	12	74875812	-	ENSG00000187908	DMBT1	10	124320269	124403252	trans
1.18e-08	0.000129018	rs3890018	12	92780270	-	ENSG00000187908	DMBT1	10	124320269	124403252	trans
1.18e-08	0.000129018	rs117643257	12	103444767	-	ENSG00000187908	DMBT1	10	124320269	124403252	trans
1.18e-08	0.000129018	rs9552354	13	21683169	-	ENSG00000187908	DMBT1	10	124320269	124403252	trans
1.18e-08	0.000129018	rs769383	13	23704985	-	ENSG00000187908	DMBT1	10	124320269	124403252	trans
1.18e-08	0.000129018	rs77136765	13	27457744	-	ENSG00000187908	DMBT1	10	124320269	124403252	trans
1.18e-08	0.000129018	rs118117076	13	37168921	-	ENSG00000187908	DMBT1	10	124320269	124403252	trans
1.18e-08	0.000129018	rs17068895	13	45902826	-	ENSG00000187908	DMBT1	10	124320269	124403252	trans
1.18e-08	0.000129018	rs17626674	13	55429964	-	ENSG00000187908	DMBT1	10	124320269	124403252	trans
1.18e-08	0.000129018	rs10507671	13	62192631	-	ENSG00000187908	DMBT1	10	124320269	124403252	trans
1.18e-08	0.000129018	rs117741495	13	66402441	-	ENSG00000187908	DMBT1	10	124320269	124403252	trans
1.18e-08	0.000129018	rs12427790	13	78055855	-	ENSG00000187908	DMBT1	10	124320269	124403252	trans
1.18e-08	0.000129018	rs12429202	13	81242652	-	ENSG00000187908	DMBT1	10	124320269	124403252	trans
1.18e-08	0.000129018	rs9524660	13	95531795	-	ENSG00000187908	DMBT1	10	124320269	124403252	trans
1.18e-08	0.000129018	rs725818	13	105585149	-	ENSG00000187908	DMBT1	10	124320269	124403252	trans
1.18e-08	0.000129018	rs139544744	13	109247189	-	ENSG00000187908	DMBT1	10	124320269	124403252	trans
1.18e-08	0.000129018	rs147300260	14	22520712	-	ENSG00000187908	DMBT1	10	124320269	124403252	trans
1.18e-08	0.000129018	rs11465523	14	23845754	-	ENSG00000187908	DMBT1	10	124320269	124403252	trans
1.18e-08	0.000129018	rs8008404	14	28347045	-	ENSG00000187908	DMBT1	10	124320269	124403252	trans
1.18e-08	0.000129018	rs8013328	14	42480288	-	ENSG00000187908	DMBT1	10	124320269	124403252	trans
1.18e-08	0.000129018	rs8004273	14	42542317	-	ENSG00000187908	DMBT1	10	124320269	124403252	trans
1.18e-08	0.000129018	rs1393835	14	42717951	-	ENSG00000187908	DMBT1	10	124320269	124403252	trans
1.18e-08	0.000129018	rs8018950	14	49477598	-	ENSG00000187908	DMBT1	10	124320269	124403252	trans
1.18e-08	0.000129018	rs10438111	14	49523084	-	ENSG00000187908	DMBT1	10	124320269	124403252	trans
1.18e-08	0.000129018	rs11157994	14	54451302	-	ENSG00000187908	DMBT1	10	124320269	124403252	trans
1.18e-08	0.000129018	rs7141833	14	54463334	-	ENSG00000187908	DMBT1	10	124320269	124403252	trans
1.18e-08	0.000129018	rs1957635	14	54560096	-	ENSG00000187908	DMBT1	10	124320269	124403252	trans
1.18e-08	0.000129018	rs811182	14	54586618	-	ENSG00000187908	DMBT1	10	124320269	124403252	trans
1.18e-08	0.000129018	rs945013	14	65574318	-	ENSG00000187908	DMBT1	10	124320269	124403252	trans
1.18e-08	0.000129018	rs2411915	14	65794692	-	ENSG00000187908	DMBT1	10	124320269	124403252	trans
1.18e-08	0.000129018	rs17129209	14	94300241	-	ENSG00000187908	DMBT1	10	124320269	124403252	trans
1.18e-08	0.000129018	rs17129229	14	94321138	-	ENSG00000187908	DMBT1	10	124320269	124403252	trans
1.18e-08	0.000129018	rs72696864	14	95144214	-	ENSG00000187908	DMBT1	10	124320269	124403252	trans
1.18e-08	0.000129018	rs117728087	14	97588280	-	ENSG00000187908	DMBT1	10	124320269	124403252	trans
1.18e-08	0.000129018	rs72710238	14	98995725	-	ENSG00000187908	DMBT1	10	124320269	124403252	trans
1.18e-08	0.000129018	rs4617829	15	26455162	-	ENSG00000187908	DMBT1	10	124320269	124403252	trans
1.18e-08	0.000129018	rs16964798	15	37496211	-	ENSG00000187908	DMBT1	10	124320269	124403252	trans
1.18e-08	0.000129018	rs8033393	15	53797535	-	ENSG00000187908	DMBT1	10	124320269	124403252	trans
1.18e-08	0.000129018	rs12592957	15	63610372	-	ENSG00000187908	DMBT1	10	124320269	124403252	trans
1.18e-08	0.000129018	rs118188935	15	70152029	-	ENSG00000187908	DMBT1	10	124320269	124403252	trans
1.18e-08	0.000129018	rs117301888	15	80910690	-	ENSG00000187908	DMBT1	10	124320269	124403252	trans
1.18e-08	0.000129018	rs7181017	15	86344912	-	ENSG00000187908	DMBT1	10	124320269	124403252	trans
1.18e-08	0.000129018	rs7170181	15	86367644	-	ENSG00000187908	DMBT1	10	124320269	124403252	trans
1.18e-08	0.000129018	rs2344853	15	86383763	-	ENSG00000187908	DMBT1	10	124320269	124403252	trans
1.18e-08	0.000129018	rs12148721	15	94713571	-	ENSG00000187908	DMBT1	10	124320269	124403252	trans
1.18e-08	0.000129018	rs6496026	15	95172383	-	ENSG00000187908	DMBT1	10	124320269	124403252	trans
1.18e-08	0.000129018	newrs62016913	15	70975092	-	ENSG00000187908	DMBT1	10	124320269	124403252	trans
1.18e-08	0.000129018	rs141787965	16	8568173	-	ENSG00000187908	DMBT1	10	124320269	124403252	trans
1.18e-08	0.000129018	rs10521045	16	51884320	-	ENSG00000187908	DMBT1	10	124320269	124403252	trans
1.18e-08	0.000129018	rs2388632	16	54359850	-	ENSG00000187908	DMBT1	10	124320269	124403252	trans
1.18e-08	0.000129018	rs76800383	16	55879052	-	ENSG00000187908	DMBT1	10	124320269	124403252	trans
1.18e-08	0.000129018	rs1423742	16	61319206	-	ENSG00000187908	DMBT1	10	124320269	124403252	trans
1.18e-08	0.000129018	rs9930339	16	82396975	-	ENSG00000187908	DMBT1	10	124320269	124403252	trans
1.18e-08	0.000129018	rs16963197	16	84302476	-	ENSG00000187908	DMBT1	10	124320269	124403252	trans
1.18e-08	0.000129018	rs16941783	16	86676350	-	ENSG00000187908	DMBT1	10	124320269	124403252	trans
1.18e-08	0.000129018	rs9926404	16	89304949	-	ENSG00000187908	DMBT1	10	124320269	124403252	trans
1.18e-08	0.000129018	kgp3010648	16	87864849	-	ENSG00000187908	DMBT1	10	124320269	124403252	trans
1.18e-08	0.000129018	rs71366145	17	14158491	-	ENSG00000187908	DMBT1	10	124320269	124403252	trans
1.18e-08	0.000129018	rs7350919	17	30107884	-	ENSG00000187908	DMBT1	10	124320269	124403252	trans
1.18e-08	0.000129018	rs9898192	17	30117118	-	ENSG00000187908	DMBT1	10	124320269	124403252	trans
1.18e-08	0.000129018	rs141014875	17	42204599	-	ENSG00000187908	DMBT1	10	124320269	124403252	trans
1.18e-08	0.000129018	rs11656250	17	47157428	-	ENSG00000187908	DMBT1	10	124320269	124403252	trans
1.18e-08	0.000129018	rs149568517	17	75020686	-	ENSG00000187908	DMBT1	10	124320269	124403252	trans
1.18e-08	0.000129018	rs1790517	18	6918297	-	ENSG00000187908	DMBT1	10	124320269	124403252	trans
1.18e-08	0.000129018	rs734690	18	7477548	-	ENSG00000187908	DMBT1	10	124320269	124403252	trans
1.18e-08	0.000129018	rs16951858	18	7479108	-	ENSG00000187908	DMBT1	10	124320269	124403252	trans
1.18e-08	0.000129018	rs12605481	18	7484216	-	ENSG00000187908	DMBT1	10	124320269	124403252	trans
1.18e-08	0.000129018	rs4797630	18	12155452	-	ENSG00000187908	DMBT1	10	124320269	124403252	trans
1.18e-08	0.000129018	rs8099745	18	19717701	-	ENSG00000187908	DMBT1	10	124320269	124403252	trans
1.18e-08	0.000129018	rs112749312	18	27855074	-	ENSG00000187908	DMBT1	10	124320269	124403252	trans
1.18e-08	0.000129018	rs75217824	18	35837290	-	ENSG00000187908	DMBT1	10	124320269	124403252	trans
1.18e-08	0.000129018	rs16970360	18	36053643	-	ENSG00000187908	DMBT1	10	124320269	124403252	trans
1.18e-08	0.000129018	rs16960373	18	44246897	-	ENSG00000187908	DMBT1	10	124320269	124403252	trans
1.18e-08	0.000129018	rs141839644	18	51323417	-	ENSG00000187908	DMBT1	10	124320269	124403252	trans
1.18e-08	0.000129018	rs72927038	18	51760939	-	ENSG00000187908	DMBT1	10	124320269	124403252	trans
1.18e-08	0.000129018	rs77002808	18	72922551	-	ENSG00000187908	DMBT1	10	124320269	124403252	trans
1.18e-08	0.000129018	rs75637371	19	9171561	-	ENSG00000187908	DMBT1	10	124320269	124403252	trans
1.18e-08	0.000129018	rs16960596	19	32049807	-	ENSG00000187908	DMBT1	10	124320269	124403252	trans
1.18e-08	0.000129018	rs7250545	19	35707558	-	ENSG00000187908	DMBT1	10	124320269	124403252	trans
1.18e-08	0.000129018	kgp5872389	19	41622205	-	ENSG00000187908	DMBT1	10	124320269	124403252	trans
1.18e-08	0.000129018	rs12625979	20	11118456	-	ENSG00000187908	DMBT1	10	124320269	124403252	trans
1.18e-08	0.000129018	rs8183005	20	11125164	-	ENSG00000187908	DMBT1	10	124320269	124403252	trans
1.18e-08	0.000129018	rs17189395	20	11185748	-	ENSG00000187908	DMBT1	10	124320269	124403252	trans
1.18e-08	0.000129018	rs6134687	20	12830779	-	ENSG00000187908	DMBT1	10	124320269	124403252	trans
1.18e-08	0.000129018	rs78927573	20	13633862	-	ENSG00000187908	DMBT1	10	124320269	124403252	trans
1.18e-08	0.000129018	rs6113965	20	23133796	-	ENSG00000187908	DMBT1	10	124320269	124403252	trans
1.18e-08	0.000129018	rs981303	20	46513838	-	ENSG00000187908	DMBT1	10	124320269	124403252	trans
1.18e-08	0.000129018	kgp7820865	20	25990002	-	ENSG00000187908	DMBT1	10	124320269	124403252	trans
1.18e-08	0.000129018	kgp10654815	20	61209017	-	ENSG00000187908	DMBT1	10	124320269	124403252	trans
1.18e-08	0.000129018	rs74657474	21	17041095	-	ENSG00000187908	DMBT1	10	124320269	124403252	trans
1.18e-08	0.000129018	rs11088588	21	18061292	-	ENSG00000187908	DMBT1	10	124320269	124403252	trans
1.18e-08	0.000129018	rs75877158	21	25145678	-	ENSG00000187908	DMBT1	10	124320269	124403252	trans
1.18e-08	0.000129018	rs8130245	21	26190030	-	ENSG00000187908	DMBT1	10	124320269	124403252	trans
1.18e-08	0.000129018	rs113556296	21	26866701	-	ENSG00000187908	DMBT1	10	124320269	124403252	trans
1.18e-08	0.000129018	rs10483088	21	44039013	-	ENSG00000187908	DMBT1	10	124320269	124403252	trans
1.18e-08	0.000129018	kgp11393919	21	15664040	-	ENSG00000187908	DMBT1	10	124320269	124403252	trans
1.18e-08	0.000129018	rs5752554	22	27862808	-	ENSG00000187908	DMBT1	10	124320269	124403252	trans
1.18e-08	0.000129018	rs147585888	22	45873185	-	ENSG00000187908	DMBT1	10	124320269	124403252	trans
1.18e-08	0.000129018	rs78129022	22	47843334	-	ENSG00000187908	DMBT1	10	124320269	124403252	trans
1.18e-08	0.000129018	rs7289670	22	50142299	-	ENSG00000187908	DMBT1	10	124320269	124403252	trans
1.18e-08	0.000129018	rs5944257	X	26002376	-	ENSG00000187908	DMBT1	10	124320269	124403252	trans
1.18e-08	0.000129018	rs4893625	X	52062581	-	ENSG00000187908	DMBT1	10	124320269	124403252	trans
1.18e-08	0.000129018	rs5968690	X	85061942	-	ENSG00000187908	DMBT1	10	124320269	124403252	trans
1.18e-08	0.000129018	rs6617830	X	88383217	-	ENSG00000187908	DMBT1	10	124320269	124403252	trans
1.18e-08	0.000129018	rs6646758	X	116179720	-	ENSG00000187908	DMBT1	10	124320269	124403252	trans
1.18e-08	0.000129018	rs6646773	X	116222263	-	ENSG00000187908	DMBT1	10	124320269	124403252	trans
1.18e-08	0.000129018	rs5957601	X	116252437	-	ENSG00000187908	DMBT1	10	124320269	124403252	trans
1.18e-08	0.000129018	rs6626537	X	145544411	-	ENSG00000187908	DMBT1	10	124320269	124403252	trans
1.18e-08	0.000129018	kgp30595773	X	52083029	-	ENSG00000187908	DMBT1	10	124320269	124403252	trans
1.18e-08	0.000129018	kgp30931296	X	52084198	-	ENSG00000187908	DMBT1	10	124320269	124403252	trans
1.18e-08	0.000129018	kgp22779647	X	52684594	-	ENSG00000187908	DMBT1	10	124320269	124403252	trans
1.18e-08	0.000129018	newrs189635205	X	56292182	-	ENSG00000187908	DMBT1	10	124320269	124403252	trans
1.18e-08	0.000129018	rs12686004	9	107653426	ABCA1	ENSG00000187908	DMBT1	10	124320269	124403252	trans
1.18e-08	0.000129018	rs141521568	17	67042457	ABCA9	ENSG00000187908	DMBT1	10	124320269	124403252	trans
1.18e-08	0.000129018	rs76624087	16	16266576	ABCC6	ENSG00000187908	DMBT1	10	124320269	124403252	trans
1.18e-08	0.000129018	rs72760658	15	89706252	ABHD2	ENSG00000187908	DMBT1	10	124320269	124403252	trans
1.18e-08	0.000129018	rs144893148	10	27457695	ACBD5,MASTL	ENSG00000187908	DMBT1	10	124320269	124403252	cis
1.18e-08	0.000129018	rs17228616	7	100487721	ACHE	ENSG00000187908	DMBT1	10	124320269	124403252	trans
1.18e-08	0.000129018	rs114101331	2	111606884	ACOXL	ENSG00000187908	DMBT1	10	124320269	124403252	trans
1.18e-08	0.000129018	rs117288213	19	51294854	ACP4,ENSG00000261341	ENSG00000187908	DMBT1	10	124320269	124403252	trans
1.18e-08	0.000129018	rs3748997	2	114684848	ACTR3	ENSG00000187908	DMBT1	10	124320269	124403252	trans
1.18e-08	0.000129018	rs4610711	8	38869833	ADAM9	ENSG00000187908	DMBT1	10	124320269	124403252	trans
1.18e-08	0.000129018	rs76376361	16	77420455	ADAMTS18	ENSG00000187908	DMBT1	10	124320269	124403252	trans
1.18e-08	0.000129018	rs788927	4	73364994	ADAMTS3	ENSG00000187908	DMBT1	10	124320269	124403252	trans
1.18e-08	0.000129018	rs3898610	10	1484759	ADARB2	ENSG00000187908	DMBT1	10	124320269	124403252	cis
1.18e-08	0.000129018	rs11893633	2	70909820	ADD2	ENSG00000187908	DMBT1	10	124320269	124403252	trans
1.18e-08	0.000129018	rs35572780	16	57697798	ADGRG1	ENSG00000187908	DMBT1	10	124320269	124403252	trans
1.18e-08	0.000129018	rs17226314	4	62766970	ADGRL3	ENSG00000187908	DMBT1	10	124320269	124403252	trans
1.18e-08	0.000129018	rs12730058	1	79546644	ADGRL4	ENSG00000187908	DMBT1	10	124320269	124403252	trans
1.18e-08	0.000129018	rs1229984	4	100239319	ADH1B	ENSG00000187908	DMBT1	10	124320269	124403252	trans
1.18e-08	0.000129018	rs80056110	15	89173181	AEN	ENSG00000187908	DMBT1	10	124320269	124403252	trans
1.18e-08	0.000129018	rs72823085	10	116073557	AFAP1L2	ENSG00000187908	DMBT1	10	124320269	124403252	cis
1.18e-08	0.000129018	rs636863	10	116075051	AFAP1L2	ENSG00000187908	DMBT1	10	124320269	124403252	cis
1.18e-08	0.000129018	rs694883	10	116075228	AFAP1L2	ENSG00000187908	DMBT1	10	124320269	124403252	cis
1.18e-08	0.000129018	rs72823088	10	116075916	AFAP1L2	ENSG00000187908	DMBT1	10	124320269	124403252	cis
1.18e-08	0.000129018	rs72823092	10	116079182	AFAP1L2	ENSG00000187908	DMBT1	10	124320269	124403252	cis
1.18e-08	0.000129018	rs72826913	10	116089177	AFAP1L2	ENSG00000187908	DMBT1	10	124320269	124403252	cis
1.18e-08	0.000129018	rs143464760	10	116106038	AFAP1L2	ENSG00000187908	DMBT1	10	124320269	124403252	cis
1.18e-08	0.000129018	rs77414898	10	116116613	AFAP1L2	ENSG00000187908	DMBT1	10	124320269	124403252	cis
1.18e-08	0.000129018	rs7175159	15	87027314	AGBL1	ENSG00000187908	DMBT1	10	124320269	124403252	trans
1.18e-08	0.000129018	rs143950866	1	49828604	AGBL4	ENSG00000187908	DMBT1	10	124320269	124403252	trans
1.18e-08	0.000129018	rs9376124	6	135979220	AHI1-DT	ENSG00000187908	DMBT1	10	124320269	124403252	trans
1.18e-08	0.000129018	rs9389316	6	136001003	AHI1-DT	ENSG00000187908	DMBT1	10	124320269	124403252	trans
1.18e-08	0.000129018	rs4896180	6	136109831	AHI1-DT	ENSG00000187908	DMBT1	10	124320269	124403252	trans
1.18e-08	0.000129018	rs28732150	6	31583224	AIF1	ENSG00000187908	DMBT1	10	124320269	124403252	trans
1.18e-08	0.000129018	rs1883097	11	8938819	AKIP1	ENSG00000187908	DMBT1	10	124320269	124403252	trans
1.18e-08	0.000129018	rs117819105	10	97403105	ALDH18A1	ENSG00000187908	DMBT1	10	124320269	124403252	cis
1.18e-08	0.000129018	rs17661137	8	41578028	ANK1	ENSG00000187908	DMBT1	10	124320269	124403252	trans
1.18e-08	0.000129018	rs17177108	16	89475817	ANKRD11,ENSG00000288715	ENSG00000187908	DMBT1	10	124320269	124403252	trans
1.18e-08	0.000129018	rs72926647	2	198023366	ANKRD44	ENSG00000187908	DMBT1	10	124320269	124403252	trans
1.18e-08	0.000129018	rs111335596	2	198129232	ANKRD44,ANKRD44-IT1	ENSG00000187908	DMBT1	10	124320269	124403252	trans
1.18e-08	0.000129018	rs4462942	3	43564157	ANO10	ENSG00000187908	DMBT1	10	124320269	124403252	trans
1.18e-08	0.000129018	rs965928	3	43643284	ANO10	ENSG00000187908	DMBT1	10	124320269	124403252	trans
1.18e-08	0.000129018	rs116107386	2	224642579	AP1S3,ENSG00000286239	ENSG00000187908	DMBT1	10	124320269	124403252	trans
1.18e-08	0.000129018	rs8025972	15	29225885	APBA2	ENSG00000187908	DMBT1	10	124320269	124403252	trans
1.18e-08	0.000129018	rs4591103	15	29235279	APBA2	ENSG00000187908	DMBT1	10	124320269	124403252	trans
1.18e-08	0.000129018	rs12324117	15	29238202	APBA2	ENSG00000187908	DMBT1	10	124320269	124403252	trans
1.18e-08	0.000129018	rs16954986	15	29296850	APBA2	ENSG00000187908	DMBT1	10	124320269	124403252	trans
1.18e-08	0.000129018	rs3829465	15	29408046	APBA2	ENSG00000187908	DMBT1	10	124320269	124403252	trans
1.18e-08	0.000129018	rs111292640	20	57126071	APCDD1L-DT	ENSG00000187908	DMBT1	10	124320269	124403252	trans
1.18e-08	0.000129018	rs118154751	18	24400040	AQP4-AS1	ENSG00000187908	DMBT1	10	124320269	124403252	trans
1.18e-08	0.000129018	rs686428	18	6886547	ARHGAP28	ENSG00000187908	DMBT1	10	124320269	124403252	trans
1.18e-08	0.000129018	rs4398174	18	6913378	ARHGAP28	ENSG00000187908	DMBT1	10	124320269	124403252	trans
1.18e-08	0.000129018	rs138212509	6	109289608	ARMC2	ENSG00000187908	DMBT1	10	124320269	124403252	trans
1.18e-08	0.000129018	rs17161692	7	98953863	ARPC1A,ENSG00000284292	ENSG00000187908	DMBT1	10	124320269	124403252	trans
1.18e-08	0.000129018	rs16876106	5	78222187	ARSB	ENSG00000187908	DMBT1	10	124320269	124403252	trans
1.18e-08	0.000129018	rs4406706	1	212780471	ATF3	ENSG00000187908	DMBT1	10	124320269	124403252	trans
1.18e-08	0.000129018	rs13316275	3	10589024	ATP2B2	ENSG00000187908	DMBT1	10	124320269	124403252	trans
1.18e-08	0.000129018	rs76472654	3	10654235	ATP2B2	ENSG00000187908	DMBT1	10	124320269	124403252	trans
1.18e-08	0.000129018	rs139075511	19	36051333	ATP4A,ENSG00000283907	ENSG00000187908	DMBT1	10	124320269	124403252	trans
1.18e-08	0.000129018	rs116961188	16	71869730	ATXN1L,ENSG00000262140	ENSG00000187908	DMBT1	10	124320269	124403252	trans
1.18e-08	0.000129018	rs669311	13	70733844	ATXN8OS	ENSG00000187908	DMBT1	10	124320269	124403252	trans
1.18e-08	0.000129018	rs149664275	21	42582657	BACE2	ENSG00000187908	DMBT1	10	124320269	124403252	trans
1.18e-08	0.000129018	rs12644085	4	102613885	BANK1	ENSG00000187908	DMBT1	10	124320269	124403252	trans
1.18e-08	0.000129018	rs12484870	22	23607979	BCR	ENSG00000187908	DMBT1	10	124320269	124403252	trans
1.18e-08	0.000129018	rs193275377	14	96681878	BDKRB2,ENSG00000258691	ENSG00000187908	DMBT1	10	124320269	124403252	trans
1.18e-08	0.000129018	rs16854027	4	42120105	BEND4	ENSG00000187908	DMBT1	10	124320269	124403252	trans
1.18e-08	0.000129018	rs147646995	10	60500970	BICC1	ENSG00000187908	DMBT1	10	124320269	124403252	cis
1.18e-08	0.000129018	rs10882754	10	97993942	BLNK	ENSG00000187908	DMBT1	10	124320269	124403252	cis
1.18e-08	0.000129018	rs16981057	19	48472474	BSPH1	ENSG00000187908	DMBT1	10	124320269	124403252	trans
1.18e-08	0.000129018	rs17620389	6	38534429	BTBD9	ENSG00000187908	DMBT1	10	124320269	124403252	trans
1.18e-08	0.000129018	rs74524780	10	103131812	BTRC	ENSG00000187908	DMBT1	10	124320269	124403252	cis
1.18e-08	0.000129018	rs11973867	7	16710153	BZW2	ENSG00000187908	DMBT1	10	124320269	124403252	trans
1.18e-08	0.000129018	rs141910494	2	191024965	C2orf88	ENSG00000187908	DMBT1	10	124320269	124403252	trans
1.18e-08	0.000129018	rs9894418	17	49931523	CA10	ENSG00000187908	DMBT1	10	124320269	124403252	trans
1.18e-08	0.000129018	rs2332429	1	181525755	CACNA1E	ENSG00000187908	DMBT1	10	124320269	124403252	trans
1.18e-08	0.000129018	rs2003958	3	54884310	CACNA2D3	ENSG00000187908	DMBT1	10	124320269	124403252	trans
1.18e-08	0.000129018	rs11704051	22	37002064	CACNG2	ENSG00000187908	DMBT1	10	124320269	124403252	trans
1.18e-08	0.000129018	rs140649869	7	3078117	CARD11	ENSG00000187908	DMBT1	10	124320269	124403252	trans
1.18e-08	0.000129018	rs76560105	19	45299199	CBLC	ENSG00000187908	DMBT1	10	124320269	124403252	trans
1.18e-08	0.000129018	rs150703314	4	24850277	CCDC149	ENSG00000187908	DMBT1	10	124320269	124403252	trans
1.18e-08	0.000129018	rs72918635	2	197559151	CCDC150	ENSG00000187908	DMBT1	10	124320269	124403252	trans
1.18e-08	0.000129018	rs6751627	2	197583379	CCDC150	ENSG00000187908	DMBT1	10	124320269	124403252	trans
1.18e-08	0.000129018	rs10906257	10	12975450	CCDC3,ENSG00000285520	ENSG00000187908	DMBT1	10	124320269	124403252	cis
1.18e-08	0.000129018	rs7937220	11	27356095	CCDC34	ENSG00000187908	DMBT1	10	124320269	124403252	trans
1.18e-08	0.000129018	rs117917035	10	33049786	CCDC7	ENSG00000187908	DMBT1	10	124320269	124403252	cis
1.18e-08	0.000129018	rs17017704	4	91748644	CCSER1	ENSG00000187908	DMBT1	10	124320269	124403252	trans
1.18e-08	0.000129018	rs112269475	4	91869498	CCSER1	ENSG00000187908	DMBT1	10	124320269	124403252	trans
1.18e-08	0.000129018	rs17017923	4	91918870	CCSER1	ENSG00000187908	DMBT1	10	124320269	124403252	trans
1.18e-08	0.000129018	rs112383992	11	60764261	CD6	ENSG00000187908	DMBT1	10	124320269	124403252	trans
1.18e-08	0.000129018	rs16957086	15	43016962	CDAN1,ENSG00000278769	ENSG00000187908	DMBT1	10	124320269	124403252	trans
1.18e-08	0.000129018	rs74360204	5	22493163	CDH12	ENSG00000187908	DMBT1	10	124320269	124403252	trans
1.18e-08	0.000129018	rs1397133	16	62009911	CDH8	ENSG00000187908	DMBT1	10	124320269	124403252	trans
1.18e-08	0.000129018	rs116238339	16	62065979	CDH8	ENSG00000187908	DMBT1	10	124320269	124403252	trans
1.18e-08	0.000129018	rs11765906	7	105533735	CDHR3	ENSG00000187908	DMBT1	10	124320269	124403252	trans
1.18e-08	0.000129018	rs10953485	7	105572736	CDHR3	ENSG00000187908	DMBT1	10	124320269	124403252	trans
1.18e-08	0.000129018	rs116846789	17	15358222	CDRT4,TVP23C-CDRT4	ENSG00000187908	DMBT1	10	124320269	124403252	trans
1.18e-08	0.000129018	rs73047305	19	42192868	CEACAM7	ENSG00000187908	DMBT1	10	124320269	124403252	trans
1.18e-08	0.000129018	rs11809649	1	12808591	CFAP107	ENSG00000187908	DMBT1	10	124320269	124403252	trans
1.18e-08	0.000129018	rs117153837	8	61701873	CHD7	ENSG00000187908	DMBT1	10	124320269	124403252	trans
1.18e-08	0.000129018	rs79467620	14	21870897	CHD8	ENSG00000187908	DMBT1	10	124320269	124403252	trans
1.18e-08	0.000129018	rs7547716	1	203209481	CHIT1	ENSG00000187908	DMBT1	10	124320269	124403252	trans
1.18e-08	0.000129018	rs17325358	19	34222793	CHST8	ENSG00000187908	DMBT1	10	124320269	124403252	trans
1.18e-08	0.000129018	rs1143735	18	24494875	CHST9,AQP4-AS1	ENSG00000187908	DMBT1	10	124320269	124403252	trans
1.18e-08	0.000129018	rs9561897	13	96186575	CLDN10	ENSG00000187908	DMBT1	10	124320269	124403252	trans
1.18e-08	0.000129018	rs439888	21	37920907	CLDN14	ENSG00000187908	DMBT1	10	124320269	124403252	trans
1.18e-08	0.000129018	rs75921250	21	37856514	CLDN14,CLDN14-AS1	ENSG00000187908	DMBT1	10	124320269	124403252	trans
1.18e-08	0.000129018	rs113445052	6	45898561	CLIC5	ENSG00000187908	DMBT1	10	124320269	124403252	trans
1.18e-08	0.000129018	rs11612255	12	92819466	CLLU1-AS1,CLLU1,ENSG00000266923	ENSG00000187908	DMBT1	10	124320269	124403252	trans
1.18e-08	0.000129018	rs116177353	3	150641291	CLRN1-AS1,ENSG00000243273,ENSG00000260234	ENSG00000187908	DMBT1	10	124320269	124403252	trans
1.18e-08	0.000129018	rs113254097	16	81570815	CMIP	ENSG00000187908	DMBT1	10	124320269	124403252	trans
1.18e-08	0.000129018	rs141402120	8	88242798	CNBD1	ENSG00000187908	DMBT1	10	124320269	124403252	trans
1.18e-08	0.000129018	rs117309721	16	76439592	CNTNAP4,ENSG00000287694	ENSG00000187908	DMBT1	10	124320269	124403252	trans
1.18e-08	0.000129018	rs114574654	5	177716036	COL23A1	ENSG00000187908	DMBT1	10	124320269	124403252	trans
1.18e-08	0.000129018	rs79407245	2	3678219	COLEC11	ENSG00000187908	DMBT1	10	124320269	124403252	trans
1.18e-08	0.000129018	rs148667152	22	19955220	COMT	ENSG00000187908	DMBT1	10	124320269	124403252	trans
1.18e-08	0.000129018	rs142170098	7	130334105	COPG2	ENSG00000187908	DMBT1	10	124320269	124403252	trans
1.18e-08	0.000129018	rs117003019	19	41198457	COQ8B	ENSG00000187908	DMBT1	10	124320269	124403252	trans
1.18e-08	0.000129018	rs115884218	3	148592231	CPA3,ENSG00000240521	ENSG00000187908	DMBT1	10	124320269	124403252	trans
1.18e-08	0.000129018	rs12489228	3	148989317	CPHL1P	ENSG00000187908	DMBT1	10	124320269	124403252	trans
1.18e-08	0.000129018	rs7649371	3	149001335	CPHL1P	ENSG00000187908	DMBT1	10	124320269	124403252	trans
1.18e-08	0.000129018	rs116076878	6	36723978	CPNE5	ENSG00000187908	DMBT1	10	124320269	124403252	trans
1.18e-08	0.000129018	rs1991398	10	125561547	CPXM2	ENSG00000187908	DMBT1	10	124320269	124403252	cis
1.18e-08	0.000129018	rs2292983	4	57190242	CRACD	ENSG00000187908	DMBT1	10	124320269	124403252	trans
1.18e-08	0.000129018	rs4359415	15	92131647	CRAT37	ENSG00000187908	DMBT1	10	124320269	124403252	trans
1.18e-08	0.000129018	rs17618402	1	197337036	CRB1	ENSG00000187908	DMBT1	10	124320269	124403252	trans
1.18e-08	0.000129018	rs147660254	16	84918447	CRISPLD2	ENSG00000187908	DMBT1	10	124320269	124403252	trans
1.18e-08	0.000129018	rs1800947	1	159683438	CRP	ENSG00000187908	DMBT1	10	124320269	124403252	trans
1.18e-08	0.000129018	rs78507879	8	2807678	CSMD1	ENSG00000187908	DMBT1	10	124320269	124403252	trans
1.18e-08	0.000129018	rs117621282	8	4204315	CSMD1	ENSG00000187908	DMBT1	10	124320269	124403252	trans
1.18e-08	0.000129018	rs117957809	8	113486718	CSMD3	ENSG00000187908	DMBT1	10	124320269	124403252	trans
1.18e-08	0.000129018	rs118034182	8	114195161	CSMD3	ENSG00000187908	DMBT1	10	124320269	124403252	trans
1.18e-08	0.000129018	rs79774855	8	114340913	CSMD3	ENSG00000187908	DMBT1	10	124320269	124403252	trans
1.18e-08	0.000129018	rs72911693	18	46291147	CTIF	ENSG00000187908	DMBT1	10	124320269	124403252	trans
1.18e-08	0.000129018	rs114433777	5	11459359	CTNND2	ENSG00000187908	DMBT1	10	124320269	124403252	trans
1.18e-08	0.000129018	rs12943128	17	76679240	CYTH1	ENSG00000187908	DMBT1	10	124320269	124403252	trans
1.18e-08	0.000129018	rs8076102	17	76711312	CYTH1	ENSG00000187908	DMBT1	10	124320269	124403252	trans
1.18e-08	0.000129018	rs16971660	17	76711687	CYTH1	ENSG00000187908	DMBT1	10	124320269	124403252	trans
1.18e-08	0.000129018	rs12685856	9	124516590	DAB2IP	ENSG00000187908	DMBT1	10	124320269	124403252	trans
1.18e-08	0.000129018	rs11662870	18	51008349	DCC,LINC01917	ENSG00000187908	DMBT1	10	124320269	124403252	trans
1.18e-08	0.000129018	rs78928041	2	3816791	DCDC2C	ENSG00000187908	DMBT1	10	124320269	124403252	trans
1.18e-08	0.000129018	rs75863575	6	18261883	DEK	ENSG00000187908	DMBT1	10	124320269	124403252	trans
1.18e-08	0.000129018	rs60631262	9	126599595	DENND1A	ENSG00000187908	DMBT1	10	124320269	124403252	trans
1.18e-08	0.000129018	rs7796821	7	137514791	DGKI	ENSG00000187908	DMBT1	10	124320269	124403252	trans
1.18e-08	0.000129018	rs117718160	14	91658788	DGLUCY	ENSG00000187908	DMBT1	10	124320269	124403252	trans
1.18e-08	0.000129018	rs12694420	2	218505964	DIRC3	ENSG00000187908	DMBT1	10	124320269	124403252	trans
1.18e-08	0.000129018	rs6435999	2	218523162	DIRC3	ENSG00000187908	DMBT1	10	124320269	124403252	trans
1.18e-08	0.000129018	rs13035160	2	218523832	DIRC3	ENSG00000187908	DMBT1	10	124320269	124403252	trans
1.18e-08	0.000129018	rs744564	2	218588959	DIRC3	ENSG00000187908	DMBT1	10	124320269	124403252	trans
1.18e-08	0.000129018	rs16828571	2	232893262	DIS3L2	ENSG00000187908	DMBT1	10	124320269	124403252	trans
1.18e-08	0.000129018	rs117814070	11	11980273	DKK3,USP47	ENSG00000187908	DMBT1	10	124320269	124403252	trans
1.18e-08	0.000129018	rs116714989	3	196781156	DLG1	ENSG00000187908	DMBT1	10	124320269	124403252	trans
1.18e-08	0.000129018	rs118151419	11	83785343	DLG2	ENSG00000187908	DMBT1	10	124320269	124403252	trans
1.18e-08	0.000129018	rs10274154	7	21881548	DNAH11	ENSG00000187908	DMBT1	10	124320269	124403252	trans
1.18e-08	0.000129018	rs811870	3	57346419	DNAH12	ENSG00000187908	DMBT1	10	124320269	124403252	trans
1.18e-08	0.000129018	rs74658987	1	225494097	DNAH14	ENSG00000187908	DMBT1	10	124320269	124403252	trans
1.18e-08	0.000129018	rs112172758	1	225495168	DNAH14	ENSG00000187908	DMBT1	10	124320269	124403252	trans
1.18e-08	0.000129018	rs75084188	1	225505529	DNAH14	ENSG00000187908	DMBT1	10	124320269	124403252	trans
1.18e-08	0.000129018	rs41304141	1	225519116	DNAH14	ENSG00000187908	DMBT1	10	124320269	124403252	trans
1.18e-08	0.000129018	rs113610864	1	225524640	DNAH14	ENSG00000187908	DMBT1	10	124320269	124403252	trans
1.18e-08	0.000129018	rs74737443	1	225531236	DNAH14	ENSG00000187908	DMBT1	10	124320269	124403252	trans
1.18e-08	0.000129018	rs75179032	1	225534447	DNAH14	ENSG00000187908	DMBT1	10	124320269	124403252	trans
1.18e-08	0.000129018	rs78718610	1	225534459	DNAH14	ENSG00000187908	DMBT1	10	124320269	124403252	trans
1.18e-08	0.000129018	rs79179508	1	225534941	DNAH14	ENSG00000187908	DMBT1	10	124320269	124403252	trans
1.18e-08	0.000129018	rs77126547	1	225540016	DNAH14	ENSG00000187908	DMBT1	10	124320269	124403252	trans
1.18e-08	0.000129018	rs79283827	1	225540988	DNAH14	ENSG00000187908	DMBT1	10	124320269	124403252	trans
1.18e-08	0.000129018	rs150815088	1	225544885	DNAH14	ENSG00000187908	DMBT1	10	124320269	124403252	trans
1.18e-08	0.000129018	rs79830859	1	225551835	DNAH14	ENSG00000187908	DMBT1	10	124320269	124403252	trans
1.18e-08	0.000129018	rs10493374	1	65783231	DNAJC6,ENSG00000290094	ENSG00000187908	DMBT1	10	124320269	124403252	trans
1.18e-08	0.000129018	rs12412384	10	129199425	DOCK1	ENSG00000187908	DMBT1	10	124320269	124403252	cis
1.18e-08	0.000129018	rs10054949	5	169217218	DOCK2	ENSG00000187908	DMBT1	10	124320269	124403252	trans
1.18e-08	0.000129018	rs7811376	7	111577642	DOCK4	ENSG00000187908	DMBT1	10	124320269	124403252	trans
1.18e-08	0.000129018	rs2420165	2	115280624	DPP10	ENSG00000187908	DMBT1	10	124320269	124403252	trans
1.18e-08	0.000129018	rs62164558	2	115901216	DPP10,DPP10-AS1	ENSG00000187908	DMBT1	10	124320269	124403252	trans
1.18e-08	0.000129018	rs115872145	7	154029470	DPP6	ENSG00000187908	DMBT1	10	124320269	124403252	trans
1.18e-08	0.000129018	rs7316001	12	63979105	DPY19L2	ENSG00000187908	DMBT1	10	124320269	124403252	trans
1.18e-08	0.000129018	rs16999438	20	17566854	DSTN	ENSG00000187908	DMBT1	10	124320269	124403252	trans
1.18e-08	0.000129018	rs10220770	15	49921835	DTWD1	ENSG00000187908	DMBT1	10	124320269	124403252	trans
1.18e-08	0.000129018	rs8039808	15	49939846	DTWD1	ENSG00000187908	DMBT1	10	124320269	124403252	trans
1.18e-08	0.000129018	rs3749096	2	109512428	EDAR	ENSG00000187908	DMBT1	10	124320269	124403252	trans
1.18e-08	0.000129018	rs3749097	2	109512606	EDAR	ENSG00000187908	DMBT1	10	124320269	124403252	trans
1.18e-08	0.000129018	rs61756482	12	93181768	EEA1	ENSG00000187908	DMBT1	10	124320269	124403252	trans
1.18e-08	0.000129018	rs77183423	8	132950237	EFR3A	ENSG00000187908	DMBT1	10	124320269	124403252	trans
1.18e-08	0.000129018	rs10876394	12	53400178	EIF4B	ENSG00000187908	DMBT1	10	124320269	124403252	trans
1.18e-08	0.000129018	rs7960191	12	53412462	EIF4B,TNS2-AS1	ENSG00000187908	DMBT1	10	124320269	124403252	trans
1.18e-08	0.000129018	rs1546697	12	53414772	EIF4B,TNS2-AS1	ENSG00000187908	DMBT1	10	124320269	124403252	trans
1.18e-08	0.000129018	rs704292	3	71726259	EIF4E3,ENSG00000285708	ENSG00000187908	DMBT1	10	124320269	124403252	trans
1.18e-08	0.000129018	rs144266329	1	24089839	ELOA-AS1	ENSG00000187908	DMBT1	10	124320269	124403252	trans
1.18e-08	0.000129018	rs12344049	9	111652477	ELP1	ENSG00000187908	DMBT1	10	124320269	124403252	trans
1.18e-08	0.000129018	rs138788186	14	100318550	EML1	ENSG00000187908	DMBT1	10	124320269	124403252	trans
1.18e-08	0.000129018	rs56076126	4	185118792	ENPP6	ENSG00000187908	DMBT1	10	124320269	124403252	trans
1.18e-08	0.000129018	rs56191000	2	215514759	ENSG00000197585	ENSG00000187908	DMBT1	10	124320269	124403252	trans
1.18e-08	0.000129018	rs10932556	2	215529096	ENSG00000197585	ENSG00000187908	DMBT1	10	124320269	124403252	trans
1.18e-08	0.000129018	rs1111845	13	112280521	ENSG00000204398,LINC02337	ENSG00000187908	DMBT1	10	124320269	124403252	trans
1.18e-08	0.000129018	rs16839215	1	240136510	ENSG00000215805	ENSG00000187908	DMBT1	10	124320269	124403252	trans
1.18e-08	0.000129018	rs7792289	7	19498089	ENSG00000223838	ENSG00000187908	DMBT1	10	124320269	124403252	trans
1.18e-08	0.000129018	rs16865916	2	7217472	ENSG00000223884	ENSG00000187908	DMBT1	10	124320269	124403252	trans
1.18e-08	0.000129018	rs16999649	21	25544579	ENSG00000224018	ENSG00000187908	DMBT1	10	124320269	124403252	trans
1.18e-08	0.000129018	rs77721642	2	154028459	ENSG00000224612	ENSG00000187908	DMBT1	10	124320269	124403252	trans
1.18e-08	0.000129018	rs117346590	6	159512603	ENSG00000226032,ENSG00000285492	ENSG00000187908	DMBT1	10	124320269	124403252	trans
1.18e-08	0.000129018	rs9752413	2	1622140	ENSG00000228613	ENSG00000187908	DMBT1	10	124320269	124403252	trans
1.18e-08	0.000129018	rs7874499	9	118250623	ENSG00000228714	ENSG00000187908	DMBT1	10	124320269	124403252	trans
1.18e-08	0.000129018	rs16856896	1	166272394	ENSG00000229588	ENSG00000187908	DMBT1	10	124320269	124403252	trans
1.18e-08	0.000129018	rs9943264	1	166299138	ENSG00000229588	ENSG00000187908	DMBT1	10	124320269	124403252	trans
1.18e-08	0.000129018	rs7787128	7	13297072	ENSG00000229618	ENSG00000187908	DMBT1	10	124320269	124403252	trans
1.18e-08	0.000129018	rs117998118	17	14423742	ENSG00000230647	ENSG00000187908	DMBT1	10	124320269	124403252	trans
1.18e-08	0.000129018	rs6932100	6	139513381	ENSG00000231329,ENSG00000272446	ENSG00000187908	DMBT1	10	124320269	124403252	trans
1.18e-08	0.000129018	rs79797646	6	80172811	ENSG00000231533	ENSG00000187908	DMBT1	10	124320269	124403252	trans
1.18e-08	0.000129018	rs17042675	2	52507412	ENSG00000231918	ENSG00000187908	DMBT1	10	124320269	124403252	trans
1.18e-08	0.000129018	rs10262220	7	135829791	ENSG00000232053	ENSG00000187908	DMBT1	10	124320269	124403252	trans
1.18e-08	0.000129018	rs834760	7	135840461	ENSG00000232053	ENSG00000187908	DMBT1	10	124320269	124403252	trans
1.18e-08	0.000129018	rs75397202	3	192890811	ENSG00000232130	ENSG00000187908	DMBT1	10	124320269	124403252	trans
1.18e-08	0.000129018	rs17015616	2	35007976	ENSG00000232153	ENSG00000187908	DMBT1	10	124320269	124403252	trans
1.18e-08	0.000129018	rs9379168	6	8158396	ENSG00000232234,ENSG00000285216	ENSG00000187908	DMBT1	10	124320269	124403252	trans
1.18e-08	0.000129018	rs10197888	2	23370317	ENSG00000232451	ENSG00000187908	DMBT1	10	124320269	124403252	trans
1.18e-08	0.000129018	rs752717	X	25897544	ENSG00000233403	ENSG00000187908	DMBT1	10	124320269	124403252	trans
1.18e-08	0.000129018	rs6475097	9	16920749	ENSG00000237153	ENSG00000187908	DMBT1	10	124320269	124403252	trans
1.18e-08	0.000129018	rs1538590	9	16943046	ENSG00000237153	ENSG00000187908	DMBT1	10	124320269	124403252	trans
1.18e-08	0.000129018	rs6943671	7	106121045	ENSG00000243797,ENSG00000286076	ENSG00000187908	DMBT1	10	124320269	124403252	trans
1.18e-08	0.000129018	rs1392898	4	16433770	ENSG00000248138	ENSG00000187908	DMBT1	10	124320269	124403252	trans
1.18e-08	0.000129018	rs1879629	4	176289800	ENSG00000248551	ENSG00000187908	DMBT1	10	124320269	124403252	trans
1.18e-08	0.000129018	rs6863595	5	1950722	ENSG00000248994	ENSG00000187908	DMBT1	10	124320269	124403252	trans
1.18e-08	0.000129018	rs10058030	5	108619855	ENSG00000249476	ENSG00000187908	DMBT1	10	124320269	124403252	trans
1.18e-08	0.000129018	rs4262088	5	158806244	ENSG00000249738	ENSG00000187908	DMBT1	10	124320269	124403252	trans
1.18e-08	0.000129018	rs10075367	5	91856650	ENSG00000249776	ENSG00000187908	DMBT1	10	124320269	124403252	trans
1.18e-08	0.000129018	rs1027643	5	91893792	ENSG00000249776	ENSG00000187908	DMBT1	10	124320269	124403252	trans
1.18e-08	0.000129018	rs324339	5	172119559	ENSG00000253445	ENSG00000187908	DMBT1	10	124320269	124403252	trans
1.18e-08	0.000129018	rs75638498	8	85054651	ENSG00000254202	ENSG00000187908	DMBT1	10	124320269	124403252	trans
1.18e-08	0.000129018	rs7015942	8	115305708	ENSG00000254339	ENSG00000187908	DMBT1	10	124320269	124403252	trans
1.18e-08	0.000129018	rs75156773	11	15729729	ENSG00000254645	ENSG00000187908	DMBT1	10	124320269	124403252	trans
1.18e-08	0.000129018	rs12423247	12	96858362	ENSG00000258272	ENSG00000187908	DMBT1	10	124320269	124403252	trans
1.18e-08	0.000129018	rs10141245	14	40519413	ENSG00000258526	ENSG00000187908	DMBT1	10	124320269	124403252	trans
1.18e-08	0.000129018	rs17117743	14	73035313	ENSG00000258871	ENSG00000187908	DMBT1	10	124320269	124403252	trans
1.18e-08	0.000129018	rs78911610	15	98746513	ENSG00000259199	ENSG00000187908	DMBT1	10	124320269	124403252	trans
1.18e-08	0.000129018	rs117340151	15	36403497	ENSG00000259639	ENSG00000187908	DMBT1	10	124320269	124403252	trans
1.18e-08	0.000129018	rs74896649	15	68567090	ENSG00000260657	ENSG00000187908	DMBT1	10	124320269	124403252	trans
1.18e-08	0.000129018	rs4783122	16	82535037	ENSG00000261285	ENSG00000187908	DMBT1	10	124320269	124403252	trans
1.18e-08	0.000129018	rs759072	19	2728971	ENSG00000261342,ENSG00000267001	ENSG00000187908	DMBT1	10	124320269	124403252	trans
1.18e-08	0.000129018	rs6566316	18	65428683	ENSG00000263594,DSEL-AS1	ENSG00000187908	DMBT1	10	124320269	124403252	trans
1.18e-08	0.000129018	rs4890751	18	15075994	ENSG00000263635	ENSG00000187908	DMBT1	10	124320269	124403252	trans
1.18e-08	0.000129018	rs1940667	18	2148458	ENSG00000263745	ENSG00000187908	DMBT1	10	124320269	124403252	trans
1.18e-08	0.000129018	rs118094904	19	12680166	ENSG00000269693	ENSG00000187908	DMBT1	10	124320269	124403252	trans
1.18e-08	0.000129018	rs6755259	2	213597627	ENSG00000273118	ENSG00000187908	DMBT1	10	124320269	124403252	trans
1.18e-08	0.000129018	rs6078103	20	1175730	ENSG00000274269	ENSG00000187908	DMBT1	10	124320269	124403252	trans
1.18e-08	0.000129018	rs7182127	15	96639263	ENSG00000275443	ENSG00000187908	DMBT1	10	124320269	124403252	trans
1.18e-08	0.000129018	rs76602140	15	95548161	ENSG00000277654,ENSG00000289464	ENSG00000187908	DMBT1	10	124320269	124403252	trans
1.18e-08	0.000129018	rs1930510	13	41707710	ENSG00000278390	ENSG00000187908	DMBT1	10	124320269	124403252	trans
1.18e-08	0.000129018	rs17073700	6	112644225	ENSG00000281613	ENSG00000187908	DMBT1	10	124320269	124403252	trans
1.18e-08	0.000129018	rs16907489	9	23656538	ENSG00000283982	ENSG00000187908	DMBT1	10	124320269	124403252	trans
1.18e-08	0.000129018	rs117557375	9	23418989	ENSG00000284418	ENSG00000187908	DMBT1	10	124320269	124403252	trans
1.18e-08	0.000129018	rs138468689	20	57499607	ENSG00000285091	ENSG00000187908	DMBT1	10	124320269	124403252	trans
1.18e-08	0.000129018	rs9964822	18	30091173	ENSG00000285095	ENSG00000187908	DMBT1	10	124320269	124403252	trans
1.18e-08	0.000129018	rs6702232	1	194760481	ENSG00000285718	ENSG00000187908	DMBT1	10	124320269	124403252	trans
1.18e-08	0.000129018	rs10494714	1	194802115	ENSG00000285718	ENSG00000187908	DMBT1	10	124320269	124403252	trans
1.18e-08	0.000129018	rs77830703	1	74351559	ENSG00000285778	ENSG00000187908	DMBT1	10	124320269	124403252	trans
1.18e-08	0.000129018	rs117574126	8	129349258	ENSG00000286034	ENSG00000187908	DMBT1	10	124320269	124403252	trans
1.18e-08	0.000129018	rs78348325	11	121550262	ENSG00000286044	ENSG00000187908	DMBT1	10	124320269	124403252	trans
1.18e-08	0.000129018	rs16897436	4	18704754	ENSG00000286046	ENSG00000187908	DMBT1	10	124320269	124403252	trans
1.18e-08	0.000129018	rs139384581	1	235036884	ENSG00000286263	ENSG00000187908	DMBT1	10	124320269	124403252	trans
1.18e-08	0.000129018	rs10756234	9	11316481	ENSG00000286474	ENSG00000187908	DMBT1	10	124320269	124403252	trans
1.18e-08	0.000129018	rs77671246	7	26650681	ENSG00000286507	ENSG00000187908	DMBT1	10	124320269	124403252	trans
1.18e-08	0.000129018	rs11746806	5	34266171	ENSG00000286543	ENSG00000187908	DMBT1	10	124320269	124403252	trans
1.18e-08	0.000129018	rs960927	5	126611827	ENSG00000286615	ENSG00000187908	DMBT1	10	124320269	124403252	trans
1.18e-08	0.000129018	rs713168	9	19847234	ENSG00000286685	ENSG00000187908	DMBT1	10	124320269	124403252	trans
1.18e-08	0.000129018	rs7327912	13	81390324	ENSG00000286746	ENSG00000187908	DMBT1	10	124320269	124403252	trans
1.18e-08	0.000129018	rs17073437	13	81439337	ENSG00000286746	ENSG00000187908	DMBT1	10	124320269	124403252	trans
1.18e-08	0.000129018	rs148655776	3	170752255	ENSG00000286856	ENSG00000187908	DMBT1	10	124320269	124403252	trans
1.18e-08	0.000129018	rs4132948	5	97152331	ENSG00000286953	ENSG00000187908	DMBT1	10	124320269	124403252	trans
1.18e-08	0.000129018	rs12509677	4	9602724	ENSG00000287117	ENSG00000187908	DMBT1	10	124320269	124403252	trans
1.18e-08	0.000129018	rs10257866	7	10089086	ENSG00000287409	ENSG00000187908	DMBT1	10	124320269	124403252	trans
1.18e-08	0.000129018	rs7045593	9	1540499	ENSG00000287465	ENSG00000187908	DMBT1	10	124320269	124403252	trans
1.18e-08	0.000129018	rs150356904	8	15819853	ENSG00000287476	ENSG00000187908	DMBT1	10	124320269	124403252	trans
1.18e-08	0.000129018	rs13217920	6	17252342	ENSG00000287559	ENSG00000187908	DMBT1	10	124320269	124403252	trans
1.18e-08	0.000129018	rs1322201	6	165425189	ENSG00000287877	ENSG00000187908	DMBT1	10	124320269	124403252	trans
1.18e-08	0.000129018	rs72691110	9	7318711	ENSG00000288042	ENSG00000187908	DMBT1	10	124320269	124403252	trans
1.18e-08	0.000129018	rs11593607	10	135428265	ENSG00000288107	ENSG00000187908	DMBT1	10	124320269	124403252	cis
1.18e-08	0.000129018	rs12487946	3	134486080	ENSG00000288700	ENSG00000187908	DMBT1	10	124320269	124403252	trans
1.18e-08	0.000129018	rs142888587	4	115214626	ENSG00000288781	ENSG00000187908	DMBT1	10	124320269	124403252	trans
1.18e-08	0.000129018	rs117876072	10	93290873	ENSG00000289228	ENSG00000187908	DMBT1	10	124320269	124403252	cis
1.18e-08	0.000129018	rs11939710	4	156930971	ENSG00000289320	ENSG00000187908	DMBT1	10	124320269	124403252	trans
1.18e-08	0.000129018	rs76303215	7	127865168	ENSG00000289434	ENSG00000187908	DMBT1	10	124320269	124403252	trans
1.18e-08	0.000129018	rs9483277	6	131731609	ENSG00000290067	ENSG00000187908	DMBT1	10	124320269	124403252	trans
1.18e-08	0.000129018	rs17185692	6	29828316	ENSG00000290870	ENSG00000187908	DMBT1	10	124320269	124403252	trans
1.18e-08	0.000129018	rs56215530	11	6735667	ENSG00000291143	ENSG00000187908	DMBT1	10	124320269	124403252	trans
1.18e-08	0.000129018	rs7356402	4	66191356	EPHA5	ENSG00000187908	DMBT1	10	124320269	124403252	trans
1.18e-08	0.000129018	rs16847823	2	213028059	ERBB4	ENSG00000187908	DMBT1	10	124320269	124403252	trans
1.18e-08	0.000129018	rs6800915	3	56242724	ERC2	ENSG00000187908	DMBT1	10	124320269	124403252	trans
1.18e-08	0.000129018	rs4974135	3	56378263	ERC2	ENSG00000187908	DMBT1	10	124320269	124403252	trans
1.18e-08	0.000129018	rs144486648	9	98791224	ERCC6L2	ENSG00000187908	DMBT1	10	124320269	124403252	trans
1.18e-08	0.000129018	rs733486	14	76897213	ESRRB	ENSG00000187908	DMBT1	10	124320269	124403252	trans
1.18e-08	0.000129018	rs17104468	14	76909934	ESRRB	ENSG00000187908	DMBT1	10	124320269	124403252	trans
1.18e-08	0.000129018	rs11572501	1	217103562	ESRRG	ENSG00000187908	DMBT1	10	124320269	124403252	trans
1.18e-08	0.000129018	rs117141369	20	45540774	EYA2	ENSG00000187908	DMBT1	10	124320269	124403252	trans
1.18e-08	0.000129018	rs17014513	4	89684640	FAM13A	ENSG00000187908	DMBT1	10	124320269	124403252	trans
1.18e-08	0.000129018	rs113693023	16	32623658	FAM153DP,ENSG00000289734	ENSG00000187908	DMBT1	10	124320269	124403252	trans
1.18e-08	0.000129018	rs2119449	5	93115673	FAM172A	ENSG00000187908	DMBT1	10	124320269	124403252	trans
1.18e-08	0.000129018	rs4869203	5	93176417	FAM172A	ENSG00000187908	DMBT1	10	124320269	124403252	trans
1.18e-08	0.000129018	rs1453002	5	93218019	FAM172A	ENSG00000187908	DMBT1	10	124320269	124403252	trans
1.18e-08	0.000129018	rs7734092	5	108295480	FER	ENSG00000187908	DMBT1	10	124320269	124403252	trans
1.18e-08	0.000129018	rs113370809	2	97313241	FER1L5	ENSG00000187908	DMBT1	10	124320269	124403252	trans
1.18e-08	0.000129018	rs75977568	12	95558778	FGD6	ENSG00000187908	DMBT1	10	124320269	124403252	trans
1.18e-08	0.000129018	rs11955552	5	142066991	FGF1	ENSG00000187908	DMBT1	10	124320269	124403252	trans
1.18e-08	0.000129018	rs116588793	3	191859621	FGF12	ENSG00000187908	DMBT1	10	124320269	124403252	trans
1.18e-08	0.000129018	rs16960116	13	103023677	FGF14,FGF14-AS1,FGF14-IT1	ENSG00000187908	DMBT1	10	124320269	124403252	trans
1.18e-08	0.000129018	rs6845067	4	152375803	FHIP1A	ENSG00000187908	DMBT1	10	124320269	124403252	trans
1.18e-08	0.000129018	rs17027780	4	152590337	FHIP1A	ENSG00000187908	DMBT1	10	124320269	124403252	trans
1.18e-08	0.000129018	rs79177799	3	60121883	FHIT	ENSG00000187908	DMBT1	10	124320269	124403252	trans
1.18e-08	0.000129018	rs148690642	6	110082082	FIG4	ENSG00000187908	DMBT1	10	124320269	124403252	trans
1.18e-08	0.000129018	rs6491283	13	28977739	FLT1	ENSG00000187908	DMBT1	10	124320269	124403252	trans
1.18e-08	0.000129018	rs2307492	1	171168545	FMO2,ENSG00000225243,ENSG00000231424	ENSG00000187908	DMBT1	10	124320269	124403252	trans
1.18e-08	0.000129018	rs79721677	17	80503395	FOXK2	ENSG00000187908	DMBT1	10	124320269	124403252	trans
1.18e-08	0.000129018	rs74394181	14	90007331	FOXN3,ENSG00000259053	ENSG00000187908	DMBT1	10	124320269	124403252	trans
1.18e-08	0.000129018	rs12127323	1	100190843	FRRS1	ENSG00000187908	DMBT1	10	124320269	124403252	trans
1.18e-08	0.000129018	rs799524	13	32523928	FRY	ENSG00000187908	DMBT1	10	124320269	124403252	trans
1.18e-08	0.000129018	rs145927084	5	132605827	FSTL4,ENSG00000250244	ENSG00000187908	DMBT1	10	124320269	124403252	trans
1.18e-08	0.000129018	rs1547271	9	101437009	GABBR2	ENSG00000187908	DMBT1	10	124320269	124403252	trans
1.18e-08	0.000129018	rs12898325	15	26975645	GABRB3	ENSG00000187908	DMBT1	10	124320269	124403252	trans
1.18e-08	0.000129018	rs74950169	15	27568648	GABRG3	ENSG00000187908	DMBT1	10	124320269	124403252	trans
1.18e-08	0.000129018	rs117225132	10	26533310	GAD2	ENSG00000187908	DMBT1	10	124320269	124403252	cis
1.18e-08	0.000129018	rs2709772	7	30656991	GARS1	ENSG00000187908	DMBT1	10	124320269	124403252	trans
1.18e-08	0.000129018	rs6833277	4	152610318	GATB	ENSG00000187908	DMBT1	10	124320269	124403252	trans
1.18e-08	0.000129018	rs28571632	8	21576149	GFRA2	ENSG00000187908	DMBT1	10	124320269	124403252	trans
1.18e-08	0.000129018	rs73552696	8	21578261	GFRA2	ENSG00000187908	DMBT1	10	124320269	124403252	trans
1.18e-08	0.000129018	rs10974362	9	4172087	GLIS3	ENSG00000187908	DMBT1	10	124320269	124403252	trans
1.18e-08	0.000129018	rs10974390	9	4203214	GLIS3	ENSG00000187908	DMBT1	10	124320269	124403252	trans
1.18e-08	0.000129018	rs1034702	7	79770436	GNAI1	ENSG00000187908	DMBT1	10	124320269	124403252	trans
1.18e-08	0.000129018	rs117423417	7	79789345	GNAI1	ENSG00000187908	DMBT1	10	124320269	124403252	trans
1.18e-08	0.000129018	rs17570037	10	101202481	GOT1-DT	ENSG00000187908	DMBT1	10	124320269	124403252	cis
1.18e-08	0.000129018	rs79359950	13	45587528	GPALPP1,ENSG00000223732	ENSG00000187908	DMBT1	10	124320269	124403252	trans
1.18e-08	0.000129018	rs4815840	20	5548081	GPCPD1	ENSG00000187908	DMBT1	10	124320269	124403252	trans
1.18e-08	0.000129018	rs2832447	21	31197963	GRIK1	ENSG00000187908	DMBT1	10	124320269	124403252	trans
1.18e-08	0.000129018	rs7041051	9	104492591	GRIN3A	ENSG00000187908	DMBT1	10	124320269	124403252	trans
1.18e-08	0.000129018	rs72855525	2	144956354	GTDC1	ENSG00000187908	DMBT1	10	124320269	124403252	trans
1.18e-08	0.000129018	rs147861061	13	45811344	GTF2F2	ENSG00000187908	DMBT1	10	124320269	124403252	trans
1.18e-08	0.000129018	rs6744275	2	189330900	GULP1	ENSG00000187908	DMBT1	10	124320269	124403252	trans
1.18e-08	0.000129018	rs10185750	2	189337945	GULP1	ENSG00000187908	DMBT1	10	124320269	124403252	trans
1.18e-08	0.000129018	rs3846635	5	82960734	HAPLN1	ENSG00000187908	DMBT1	10	124320269	124403252	trans
1.18e-08	0.000129018	rs17434146	19	4482844	HDGFL2	ENSG00000187908	DMBT1	10	124320269	124403252	trans
1.18e-08	0.000129018	rs146155235	15	31123605	HERC2P10	ENSG00000187908	DMBT1	10	124320269	124403252	trans
1.18e-08	0.000129018	rs111614454	8	28918225	HMBOX1	ENSG00000187908	DMBT1	10	124320269	124403252	trans
1.18e-08	0.000129018	rs760166	21	40718161	HMGN1	ENSG00000187908	DMBT1	10	124320269	124403252	trans
1.18e-08	0.000129018	rs148254834	4	8871138	HMX1	ENSG00000187908	DMBT1	10	124320269	124403252	trans
1.18e-08	0.000129018	rs56092578	10	100301040	HPSE2	ENSG00000187908	DMBT1	10	124320269	124403252	cis
1.18e-08	0.000129018	rs12932079	16	83849664	HSBP1,ENSG00000288849	ENSG00000187908	DMBT1	10	124320269	124403252	trans
1.18e-08	0.000129018	rs6485450	11	43740422	HSD17B12,RPL23AP63,ENSG00000283341,ENSG00000283393	ENSG00000187908	DMBT1	10	124320269	124403252	trans
1.18e-08	0.000129018	rs117640182	10	118475914	HSPA12A	ENSG00000187908	DMBT1	10	124320269	124403252	cis
1.18e-08	0.000129018	rs117136987	7	48015081	HUS1	ENSG00000187908	DMBT1	10	124320269	124403252	trans
1.18e-08	0.000129018	rs139539833	11	1762431	IFITM10,ENSG00000250644	ENSG00000187908	DMBT1	10	124320269	124403252	trans
1.18e-08	0.000129018	rs114529418	2	27687036	IFT172	ENSG00000187908	DMBT1	10	124320269	124403252	trans
1.18e-08	0.000129018	rs77433676	12	102829403	IGF1,LINC02456	ENSG00000187908	DMBT1	10	124320269	124403252	trans
1.18e-08	0.000129018	rs7173928	15	99233945	IGF1R	ENSG00000187908	DMBT1	10	124320269	124403252	trans
1.18e-08	0.000129018	rs17005934	4	123549699	IL21-AS1	ENSG00000187908	DMBT1	10	124320269	124403252	trans
1.18e-08	0.000129018	rs79429065	4	123587690	IL21-AS1	ENSG00000187908	DMBT1	10	124320269	124403252	trans
1.18e-08	0.000129018	rs336350	4	142955593	INPP4B	ENSG00000187908	DMBT1	10	124320269	124403252	trans
1.18e-08	0.000129018	rs1511252	4	142974842	INPP4B	ENSG00000187908	DMBT1	10	124320269	124403252	trans
1.18e-08	0.000129018	rs336304	4	143019415	INPP4B	ENSG00000187908	DMBT1	10	124320269	124403252	trans
1.18e-08	0.000129018	rs2130687	4	143115192	INPP4B	ENSG00000187908	DMBT1	10	124320269	124403252	trans
1.18e-08	0.000129018	rs71421685	2	234070789	INPP5D	ENSG00000187908	DMBT1	10	124320269	124403252	trans
1.18e-08	0.000129018	rs1415927	9	102911706	INVS	ENSG00000187908	DMBT1	10	124320269	124403252	trans
1.18e-08	0.000129018	rs10988996	9	102939193	INVS	ENSG00000187908	DMBT1	10	124320269	124403252	trans
1.18e-08	0.000129018	rs7020780	9	102958736	INVS	ENSG00000187908	DMBT1	10	124320269	124403252	trans
1.18e-08	0.000129018	rs148336351	2	237350347	IQCA1	ENSG00000187908	DMBT1	10	124320269	124403252	trans
1.18e-08	0.000129018	rs116983610	6	79620375	IRAK1BP1	ENSG00000187908	DMBT1	10	124320269	124403252	trans
1.18e-08	0.000129018	rs55841905	2	160994197	ITGB6	ENSG00000187908	DMBT1	10	124320269	124403252	trans
1.18e-08	0.000129018	rs117459566	15	40716926	IVD	ENSG00000187908	DMBT1	10	124320269	124403252	trans
1.18e-08	0.000129018	rs75160815	10	64930151	JMJD1C	ENSG00000187908	DMBT1	10	124320269	124403252	cis
1.18e-08	0.000129018	rs117199015	10	65067118	JMJD1C	ENSG00000187908	DMBT1	10	124320269	124403252	cis
1.18e-08	0.000129018	rs71631709	1	15414534	KAZN	ENSG00000187908	DMBT1	10	124320269	124403252	trans
1.18e-08	0.000129018	rs6786247	3	156078627	KCNAB1,ENSG00000287916	ENSG00000187908	DMBT1	10	124320269	124403252	trans
1.18e-08	0.000129018	rs74382397	8	73616954	KCNB2	ENSG00000187908	DMBT1	10	124320269	124403252	trans
1.18e-08	0.000129018	rs73185334	3	178607242	KCNMB2-AS1	ENSG00000187908	DMBT1	10	124320269	124403252	trans
1.18e-08	0.000129018	rs78929043	5	113688642	KCNN2	ENSG00000187908	DMBT1	10	124320269	124403252	trans
1.18e-08	0.000129018	rs115333958	1	245720624	KIF26B	ENSG00000187908	DMBT1	10	124320269	124403252	trans
1.18e-08	0.000129018	rs9394619	6	39574377	KIF6	ENSG00000187908	DMBT1	10	124320269	124403252	trans
1.18e-08	0.000129018	rs7255770	19	45840020	KLC3	ENSG00000187908	DMBT1	10	124320269	124403252	trans
1.18e-08	0.000129018	rs4883858	13	70678378	KLHL1	ENSG00000187908	DMBT1	10	124320269	124403252	trans
1.18e-08	0.000129018	rs17057302	6	97494739	KLHL32	ENSG00000187908	DMBT1	10	124320269	124403252	trans
1.18e-08	0.000129018	rs6821007	4	88146949	KLHL8	ENSG00000187908	DMBT1	10	124320269	124403252	trans
1.18e-08	0.000129018	rs13243638	7	98780395	KPNA7	ENSG00000187908	DMBT1	10	124320269	124403252	trans
1.18e-08	0.000129018	rs7956318	12	118156646	KSR2	ENSG00000187908	DMBT1	10	124320269	124403252	trans
1.18e-08	0.000129018	rs141203785	22	33819790	LARGE1	ENSG00000187908	DMBT1	10	124320269	124403252	trans
1.18e-08	0.000129018	rs118094393	13	21620872	LATS2	ENSG00000187908	DMBT1	10	124320269	124403252	trans
1.18e-08	0.000129018	rs146191677	10	126162616	LHPP	ENSG00000187908	DMBT1	10	124320269	124403252	cis
1.18e-08	0.000129018	rs2565640	2	38101439	LINC00211	ENSG00000187908	DMBT1	10	124320269	124403252	trans
1.18e-08	0.000129018	rs149467921	13	61224739	LINC00378	ENSG00000187908	DMBT1	10	124320269	124403252	trans
1.18e-08	0.000129018	rs8070752	17	71797557	LINC00469	ENSG00000187908	DMBT1	10	124320269	124403252	trans
1.18e-08	0.000129018	rs118080959	8	129537215	LINC00824	ENSG00000187908	DMBT1	10	124320269	124403252	trans
1.18e-08	0.000129018	rs116082695	3	72165751	LINC00877	ENSG00000187908	DMBT1	10	124320269	124403252	trans
1.18e-08	0.000129018	rs289497	15	98189383	LINC00923	ENSG00000187908	DMBT1	10	124320269	124403252	trans
1.18e-08	0.000129018	rs72767041	15	98201656	LINC00923	ENSG00000187908	DMBT1	10	124320269	124403252	trans
1.18e-08	0.000129018	rs446464	5	5038540	LINC01020	ENSG00000187908	DMBT1	10	124320269	124403252	trans
1.18e-08	0.000129018	rs11682609	2	851144	LINC01115	ENSG00000187908	DMBT1	10	124320269	124403252	trans
1.18e-08	0.000129018	rs17497598	1	199044195	LINC01221,ENSG00000286541	ENSG00000187908	DMBT1	10	124320269	124403252	trans
1.18e-08	0.000129018	rs10970317	9	31381021	LINC01243	ENSG00000187908	DMBT1	10	124320269	124403252	trans
[truncated: 19,710 more rows]

## Sheet: Supp. Table S3 eQTL PRS SNPs
IGAP	SNP	Effect_Allele	Beta	P value			Jansen	SNP	Effect_Allele	Beta	P value			Bellenguez	SNP	Effect_Allele	Beta	P value
	rs34342646	A	1.1044	4.93e-440				rs34342646	A	0.163181	0				rs10792832	A	-0.1056	6.334e-36
	rs429358	C	1.3503	6.70e-536				rs157582	T	0.137276	0				rs6656401	A	0.1253	2.837e-33
	rs157582	T	0.9457	9.70e-434				rs429358	C	0.162121	0				rs76560105	T	-0.3052	2.38e-30
	rs7412	T	-0.3871	1.234e-22				rs7412	T	-0.0884537	4.72955e-100				rs2627641	A	-0.1135	3.103e-22
	rs10792832	A	-0.1297	6.534e-16				rs2627641	G	0.0280446	8.18813e-23				rs3752246	C	-0.0961	4.144e-18
	rs6656401	A	0.1567	7.726e-15				rs6656401	A	0.0250141	2.58383e-18				rs2847655	T	0.071	1.164e-17
	rs2627641	G	0.1586	1.256e-13				rs10792832	A	-0.0194824	4.49501e-18				rs769448	T	-0.2474	7.81e-14
	rs34374273	A	-0.1922	8.222e-12				rs11667640	T	-0.0353861	7.22332e-17				rs11667640	T	-0.1291	1.714e-13
	rs2847666	G	-0.0993	3.477e-10				rs76560105	T	-0.0512553	8.55742e-16				rs616338	T	0.2944	5.379e-13
	rs11667640	T	-0.2029	1.115e-09				rs41290100	T	-0.0474312	1.82696e-15				rs55636820	A	0.1144	5.426e-13
	rs4147929	A	0.1348	1.701e-09				rs34374273	A	-0.0241743	2.20634e-13				rs41290100	T	-0.1889	1.774e-12
	rs41290100	T	-0.5702	2.817e-08				rs2847666	G	-0.0142566	1.24949e-10				rs941648	A	-0.0643	5.781e-12
	rs3764650	G	0.1773	2.502e-07				rs7154400	G	0.0146879	3.87408e-09				rs7154400	A	-0.0648	7.043e-12
	rs1792124	A	-0.2945	2.537e-06				rs941648	G	0.0144286	5.35528e-09				rs17617	A	-0.0744	1.237e-11
	rs8078173	C	0.1279	2.871e-06				rs76726049	C	0.0567967	3.37745e-08				rs3764650	T	-0.0972	1.587e-11
	rs888417	A	0.129	4.085e-06				rs17617	C	0.0162976	6.54068e-08				rs927174	A	0.0985	2.018e-11
	rs150020881	A	0.3853	4.727e-06				rs927174	C	-0.0217272	6.64602e-08				rs3887446	T	0.0817	2.438e-10
	rs17125944	C	0.1223	1.01e-05				rs1792124	A	-0.0417599	8.63712e-08				rs9275614	A	0.0809	6.831e-10
	rs1180296	T	0.1455	1.089e-05				rs17427431	A	0.0166885	1.55674e-07				rs7143400	A	0.0798	3.815e-09
	rs55636820	A	0.1359	1.211e-05				rs55636820	A	0.0226051	2.11853e-07				rs34374273	A	-0.0794	8.61e-09
	rs941648	G	0.078	1.3e-05				rs41280968	A	0.0196669	2.13921e-07				rs4735337	T	-0.0463	1.063e-08
	rs7072206	T	-0.159	1.327e-05				rs9275614	G	-0.0174205	3.67401e-07				rs2025633	T	-0.0757	1.106e-08
	rs927174	C	-0.12	1.33e-05				rs4147929	A	0.0144133	4.42778e-07				rs896854	T	-0.0442	4.759e-08
	rs1497526	A	0.2113	1.44e-05				rs3887446	T	0.0169294	4.85843e-07				rs7003694	T	-0.0709	6.377e-08
	rs72757489	C	-0.3642	1.684e-05				rs3764650	G	0.0178527	6.16375e-07				rs4142016	A	-0.1109	2.25e-07
	rs7154400	G	0.0772	1.713e-05				rs616338	T	0.0769347	7.812e-07				rs17113276	T	0.0641	2.326e-07
	rs4899530	G	0.0775	3.111e-05				rs1058402	A	-0.0241095	8.02115e-07				rs1998777	A	-0.0687	2.369e-07
	rs61886694	A	-0.5467	3.464e-05				rs12148472	C	-0.0143698	6.29383e-06				rs8078173	T	-0.0701	2.865e-07
	rs675167	T	0.0687	3.541e-05				rs141872738	G	0.0819568	8.12396e-06				rs12686004	A	0.0627	4.166e-07
	rs293180	T	0.1172	3.73e-05				rs8078173	C	0.0159031	9.68886e-06				rs41280968	A	0.0669	6.471e-07
	rs12888850	T	0.1853	3.915e-05				rs17125944	C	0.0167361	1.40118e-05				rs6966915	T	-0.0408	6.721e-07
	rs141872738	G	0.2716	4.207e-05				rs115341221	T	-0.0278808	1.41389e-05				rs6558003	A	0.0537	7.218e-07
	rs3887446	T	0.1036	6.4e-05				rs2025633	C	0.0146981	1.60972e-05				rs2583292	A	-0.0592	1.143e-06
	rs111779203	T	-0.2999	6.575e-05				rs56085912	A	0.0436341	2.03391e-05				rs9837978	A	0.0501	1.169e-06
	rs75510608	A	0.1403	6.614e-05				rs2397775	A	0.0151191	2.24461e-05				rs17427431	A	0.0591	1.347e-06
	rs41304251	T	-0.3263	6.733e-05				rs870347	C	0.0171441	3.73071e-05				rs12148472	T	0.0588	1.571e-06
	rs117737673	T	-0.351	6.811e-05				rs769448	T	-0.0341364	5.00098e-05				rs75510608	A	0.0814	5.11e-06
	rs12032765	C	-0.21	6.985e-05				rs2250079	T	0.00892307	5.09944e-05				rs1363259	A	-0.0416	5.19e-06
	rs1998777	G	0.0982	7.587e-05				rs117737673	T	-0.0279276	5.42096e-05				rs8019291	T	0.0532	6.029e-06
	rs10438390	T	0.1613	7.72e-05				rs1998777	G	0.0134176	6.96052e-05				rs12716928	A	0.0724	6.218e-06
	rs2288639	G	0.0726	7.971e-05				rs117483679	A	0.0321799	7.89529e-05				rs4974120	T	-0.0818	6.398e-06
	rs114773661	T	0.3031	9.051e-05				rs2728484	T	-0.00954143	8.19439e-05				rs1792124	A	-0.1423	6.704e-06
	rs12408821	G	0.1151	9.58e-05				rs6966915	T	-0.00858632	8.3004e-05				rs2066718	T	0.1023	8.681e-06
	rs113474397	C	0.1517	9.64e-05				rs28399659	T	-0.0236635	8.37284e-05				rs11993165	A	-0.0649	1.577e-05
	rs4568957	A	-0.1426	9.674e-05				rs35139934	A	0.0163448	9.28566e-05				rs77720776	A	0.1513	1.834e-05
	rs55633859	T	-0.4159	9.769e-05				rs10422616	C	-0.0084383	0.000106195				rs1058402	A	-0.0909	2.068e-05
	rs16903631	T	0.0992	9.948e-05				rs117415359	T	-0.0395059	0.000116998				rs428438	A	0.0436	2.498e-05
	rs72731137	G	-0.1288	0.0001012				rs11004183	A	-0.025037	0.00012209				rs8009638	A	0.0389	2.888e-05
	rs148101951	G	-0.2052	0.0001067				rs118070825	T	0.0299756	0.000129803				rs4660630	T	0.0431	3.682e-05
	rs16954437	G	-0.1625	0.000107				rs6139109	C	0.0121519	0.000130899				rs2116984	A	0.0484	4.362e-05
	rs28399659	T	-0.2399	0.000108				rs7132236	A	-0.0153556	0.000144958				rs975303	A	0.0439	4.513e-05
	rs113155855	A	0.3488	0.0001098				rs34394199	T	0.0157248	0.000152507				rs12518350	A	-0.0373	4.608e-05
	rs72777476	A	0.2979	0.0001115				rs6502851	A	0.00986713	0.000170755				rs12596639	T	0.0436	4.972e-05
	rs76006345	T	-0.3447	0.0001145				rs9368072	T	0.00928913	0.000191832				rs116461035	A	0.1395	5.762e-05
	rs117684072	A	-0.2876	0.0001151				rs4142016	A	-0.0207023	0.000211476				rs117737673	T	-0.1099	5.846e-05
	rs6719458	T	0.1196	0.0001187				rs759525	C	0.0101036	0.000216465				rs6961391	T	-0.0691	5.938e-05
	rs7618668	A	-0.1111	0.0001191				rs73416629	G	0.0249283	0.000217659				rs10422616	T	0.0355	6.336e-05
	rs117281307	C	-0.2528	0.0001194				rs116466727	C	-0.0245555	0.000238767				rs4920700	A	0.0781	6.723e-05
	rs72950330	G	0.2769	0.0001217				rs115962749	G	0.0261497	0.000273083				rs4759393	A	0.0585	6.813e-05
	rs13081253	A	-0.1865	0.0001298				rs4459532	C	-0.0180876	0.000285859				rs143299165	T	0.0846	7.333e-05
	rs117984432	C	0.2069	0.0001352				rs17185593	G	-0.0126224	0.000291367				rs9368028	T	0.0407	7.475e-05
	rs1011611	C	-0.0839	0.0001394				rs783037	T	0.015705	0.000301579				rs1579	A	-0.0566	8.134e-05
	rs71461092	T	0.2012	0.0001439				rs228754	C	0.00987605	0.00030485				rs2274956	A	-0.0489	9.101e-05
	rs45466892	C	-0.3673	0.0001472				rs147620821	A	-0.0433911	0.000305826				rs7421653	A	0.0785	9.451e-05
	rs10803021	C	-0.0869	0.0001483				rs77854845	C	-0.011837	0.000326371				rs250583	A	-0.0394	0.0001213
	rs28670348	G	0.1173	0.0001489				rs5766069	A	0.0152896	0.000338391				rs28399659	A	0.0902	0.0001223
	rs117137177	T	0.1374	0.0001555				rs2180834	A	0.00918568	0.0003455				rs8033565	A	-0.0465	0.0001258
	rs77806858	C	-0.1396	0.0001561				rs960438	G	0.0081354	0.000349123				rs13268133	T	-0.0333	0.0001283
	rs75916282	A	0.1758	0.0001566				rs7712360	C	-0.00955596	0.000357225				rs4889630	T	-0.0395	0.0001371
	rs2284796	G	0.1351	0.0001592				rs16854503	C	0.0888695	0.0003923				rs1389728	T	0.0564	0.0001417
	rs2962321	C	0.0998	0.0001683				rs10906257	G	0.0288044	0.000428956				rs148431691	A	-0.1261	0.0001463
	rs57867316	A	-0.1849	0.0001712				rs9906088	A	0.0283832	0.000430233				rs10990447	A	0.0623	0.0001525
	rs1583390	G	0.3542	0.0001755				rs9842837	G	0.0223908	0.000447219				rs1510424	A	0.0474	0.0001527
	rs10105299	G	0.131	0.0001778				rs3734313	T	-0.0100973	0.000449938				rs2898857	T	-0.0362	0.000173
	rs76918937	G	0.2792	0.0001778				rs117509803	A	0.0869235	0.000462119				rs2830076	T	-0.0318	0.0002017
	rs75006927	A	-0.1602	0.0001842				rs11254647	C	0.0181159	0.000482356				rs117991680	A	-0.1798	0.0002093
	rs77463368	C	0.1474	0.0001872				rs144692709	G	0.0355911	0.000482563				rs17172438	T	-0.0398	0.0002122
	rs37383	C	-0.0934	0.0001891				rs118128364	T	0.0270497	0.000498826				rs10241087	A	-0.041	0.0002184
	rs62243579	C	0.1937	0.0002079				rs1638751	G	0.0128131	0.000503567				rs7684221	A	0.0405	0.0002208
	rs139601006	G	0.2421	0.0002093				rs17771145	A	-0.0105269	0.000506187				rs7672919	T	0.0412	0.0002249
	rs115545415	A	0.2336	0.0002147				rs8019291	T	0.0109153	0.000507992				rs7685852	A	0.082	0.0002264
	rs4735337	T	-0.0589	0.000215				rs4889630	T	-0.00936183	0.000510628				rs2294914	T	-0.0509	0.0002311
	rs3750829	G	0.1439	0.0002153				rs72738533	T	0.0209488	0.000521791				rs150821145	T	0.1442	0.0002427
	rs142138608	G	0.3866	0.0002226				rs61741425	A	-0.0282609	0.000523832				rs7188406	A	0.03	0.0002459
	rs621662	C	-0.0732	0.0002241				rs2312325	A	-0.00989571	0.000549309				rs74735555	T	0.1285	0.0002469
	rs11631439	C	0.0634	0.0002281				rs6604665	A	0.0083466	0.000571535				rs2830117	A	-0.0469	0.0002501
	rs116943372	A	0.1797	0.0002304				rs12488237	C	0.0178374	0.000588808				rs832404	T	0.0458	0.000262
	rs117117268	A	0.1614	0.0002305				rs150224478	G	0.0314501	0.000606816				rs75961839	T	0.071	0.000275
	rs147910225	T	0.3336	0.000231				rs1873318	T	-0.0176584	0.000638013				rs12542237	T	0.041	0.0002755
	rs141436390	A	0.3399	0.0002321				rs76955685	C	0.0142576	0.00065995				rs11856995	T	0.0327	0.0002812
	rs115830429	A	-0.3461	0.000234				rs75198306	C	0.0226738	0.000683103				rs6030215	T	0.0394	0.0002812
	rs117395478	C	-0.2854	0.0002355				rs10875907	A	0.0318729	0.00068352				rs2301739	T	0.0371	0.0002842
	rs7202154	T	-0.1151	0.0002447				rs16878806	C	-0.0224685	0.000720234				rs4774754	T	0.0452	0.0002858
	rs78206589	A	-0.2099	0.0002541				rs118103788	C	0.0494523	0.0007386				rs12488237	T	-0.0673	0.0002864
	rs983459	G	0.1037	0.0002556				rs2563999	T	0.0172083	0.000769174				rs75198306	T	-0.0849	0.0002985
	rs72758324	G	0.2653	0.0002814				rs1392969	C	-0.0170306	0.000775346				rs10838987	T	0.0504	0.0003441
	rs6834759	C	-0.0603	0.0002904				rs17021094	G	-0.0153637	0.000778605				rs10839224	T	-0.0499	0.0003548
	rs10125662	A	0.1929	0.0003134				rs1994077	G	-0.0112441	0.000782124				rs11160080	T	-0.0493	0.000387
	rs36073504	A	0.3437	0.000314				rs111843530	C	0.0262467	0.000785135				rs4812996	T	0.0788	0.0003912
	rs73079516	C	0.1085	0.0003201				rs896854	T	-0.00720951	0.000836866				rs11102221	A	0.0329	0.0003929
	rs74766959	G	0.4847	0.0003218				rs9531124	A	-0.00758734	0.000843097				rs17551174	A	0.0392	0.0003929
	rs9385845	C	0.0767	0.000327				rs1059442	C	-0.0110043	0.000847969				rs75922413	T	0.0741	0.0004007
	rs35284765	G	-0.2355	0.0003279				rs2822732	A	-0.0077134	0.000856742				rs11666603	T	-0.0366	0.0004041
	rs148069665	G	0.3649	0.0003388				rs13091176	T	0.00916934	0.000895011				rs7585160	T	-0.1055	0.0004098
	rs72671970	T	0.3873	0.0003484				rs1659809	T	0.0147449	0.000906656				rs13263615	C	-0.0807	0.0004267
	rs9496727	A	-0.1407	0.0003551				rs17022737	G	-0.024136	0.00090693				rs74679512	A	-0.0869	0.0004316
	rs73054888	C	0.1219	0.0003622				rs735665	A	-0.00912827	0.000947336				rs3811474	A	0.0583	0.0004327
	rs10906257	G	0.0952	0.0003686				rs78756658	C	0.0217496	0.000950567				rs2227956	A	-0.0383	0.0004367
	rs72753659	T	0.1267	0.000369				rs12459321	A	-0.00872394	0.00095272				rs146107784	A	0.1109	0.0004561
	rs78439831	G	-0.4041	0.0003692				rs10743966	G	0.00887782	0.000972089				rs474335	T	-0.0541	0.0004922
	rs2440540	C	0.0793	0.0003788				rs7174027	A	0.0103361	0.000976147				rs1994077	A	0.0444	0.0004985
	rs9906088	A	0.0872	0.0003905				rs144116696	A	0.0583315	0.000987709				rs661864	A	0.0402	0.0005094
	rs16854503	C	0.2464	0.0003923				rs4759393	G	-0.0117098	0.00099325				rs1966	T	-0.0352	0.0005345
	rs76346754	T	0.0725	0.000397				rs11202121	G	0.00867789	0.000996956				rs12288829	T	0.0556	0.0005645
	rs1877823	G	0.1269	0.0004093				rs16878635	T	-0.00898983	0.000997313				rs8005541	T	-0.0755	0.0005687
	rs8049877	C	0.2637	0.0004095				rs17172438	C	0.00933133	0.00101025				rs78101437	A	-0.0509	0.0005689
	rs62312621	T	-0.3157	0.0004124				rs2726940	A	0.00888247	0.00101272				rs4871503	A	-0.0373	0.0005738
	rs72687188	T	0.1137	0.0004186				rs4596407	C	0.0132568	0.0010329				rs9368072	T	0.0313	0.0005933
	rs1145090	A	-0.2779	0.0004186				rs73184184	A	0.0169757	0.00103571				rs72998201	T	-0.0879	0.0006025
	rs3133540	C	-0.1125	0.0004228				rs11057712	C	0.0353651	0.001051				rs6693625	T	0.0606	0.0006122
	rs61437495	C	0.2102	0.0004242				rs147525787	C	-0.0246409	0.00108659				rs11080180	A	-0.0281	0.000627
	rs6030646	C	0.0803	0.000426				rs4556053	C	0.0107354	0.00108829				rs3759378	T	-0.0488	0.0006278
	rs62478424	T	0.1638	0.0004356				rs10914555	C	-0.0106741	0.00109392				rs36110044	A	-0.0474	0.0006416
	rs147549273	G	0.1628	0.0004379				rs17708991	A	-0.0119732	0.00110221				rs56038219	T	-0.0692	0.0006649
	rs12652626	T	0.1591	0.0004427				rs78998415	G	-0.0127438	0.00110544				rs1857651	T	0.0293	0.0006783
	rs6746	T	0.2014	0.0004437				rs73126510	A	0.0220448	0.00112048				rs1880753	A	0.0279	0.0006827
	rs11778669	A	0.1401	0.0004498				rs4920700	G	-0.0165663	0.00113196				rs7781172	T	0.0647	0.0006837
	rs10915035	C	0.0774	0.0004558				rs16914297	T	0.0106353	0.00113642				rs4277091	T	0.0382	0.0006928
	rs78789589	T	0.4403	0.0004619				rs148871386	C	0.0822038	0.00113827				rs79740480	T	-0.0619	0.0006972
	rs142501328	G	0.3471	0.0004673				rs3765265	T	-0.0186784	0.00114069				rs6792874	T	0.0281	0.0006976
	rs75527149	A	0.1573	0.0004679				rs116943372	A	0.0413313	0.00114908				rs1709806	A	0.0705	0.0007052
	rs75655606	C	0.3254	0.0004679				rs989369	A	-0.022893	0.00116841				rs10773627	A	-0.0437	0.0007106
	rs7944975	A	0.1552	0.0004706				rs79600083	T	-0.0387204	0.001203				rs62478424	T	0.0674	0.0007266
	rs80218688	A	0.2384	0.0004725				rs73185334	T	0.0162353	0.00120307				rs149750310	C	0.1013	0.0007278
	rs76197787	T	0.3776	0.0004732				rs7917872	C	0.00966989	0.00120441				rs7113554	T	-0.1111	0.0007318
	rs11769337	T	0.3717	0.0004849				rs147125739	C	0.0303322	0.00121726				rs12427377	A	-0.0386	0.0007416
	rs17359230	T	-0.3785	0.0004873				rs11987007	A	0.0128194	0.00122514				rs138788751	A	-0.1324	0.0007566
	rs7143400	A	0.0896	0.0004887				rs11577428	G	0.0144354	0.0012421				rs6451664	T	-0.0852	0.0007667
	rs78257485	C	0.2097	0.0004903				rs72683923	C	-0.0316019	0.00125288				rs146351908	CT	0.0793	0.0008009
	rs17718015	G	0.2269	0.0004933				rs16897820	T	0.0147915	0.00125597				rs10116897	T	0.0462	0.0008107
	rs76227857	G	-0.2836	0.0004947				rs117920061	A	0.0177386	0.00125659				rs664350	T	-0.0408	0.0008127
	rs2268613	G	0.0689	0.0005021				rs117294938	T	0.118773	0.001259				rs114567396	T	0.1346	0.0008334
	rs3777721	C	0.2158	0.0005037				rs1358530	C	0.0401033	0.00126475				rs260539	C	-0.0681	0.0008439
	rs77251022	T	-0.2112	0.0005087				rs141075252	G	0.0195809	0.00126985				rs937479	A	0.0288	0.0008457
	rs4777760	A	-0.0564	0.000512				rs11582059	A	0.0096217	0.00127824				rs7977224	T	0.0446	0.0008558
	rs10281628	G	-0.1002	0.0005152				rs62065474	C	0.0360665	0.001289				rs9487342	T	0.0562	0.0008583
	rs10237799	A	0.1181	0.0005178				rs76006345	T	-0.0146301	0.00131137				rs10052395	A	-0.0376	0.0008606
	rs11192438	T	0.1562	0.0005189				rs117296537	T	-0.0359116	0.00133164				rs2485902	A	0.0324	0.0008632
	rs71536699	A	-0.1994	0.0005196				rs10959642	C	0.015744	0.00134483				rs10415344	A	0.0295	0.0008669
	rs116504423	C	0.3983	0.0005249				rs6069746	C	-0.00824432	0.00135308				rs10419074	T	0.0764	0.0008949
	rs72644576	G	-0.3255	0.0005268				rs4590345	T	0.0111381	0.00138355				rs9652609	A	-0.0505	0.0008952
	rs117740883	T	-0.3166	0.0005325				rs141521568	G	-0.0252021	0.00139539				rs9521754	A	0.0357	0.0009233
	rs118155582	C	-0.1926	0.0005586				rs6686591	C	0.00977339	0.00142109				rs16930798	A	-0.0487	0.00094
	rs12476069	T	0.0806	0.0005622				rs7251942	T	-0.0122729	0.00144333				rs115511437	T	0.1137	0.000975
	rs10143842	T	0.1751	0.0005631				rs77476371	C	0.0199326	0.00144376				rs2726940	A	0.033	0.001019
	rs61959259	T	-0.1186	0.0005638				rs140687412	A	-0.0193737	0.00145938				rs2286540	A	-0.0402	0.001042
	rs72843780	T	0.267	0.0005653				rs6672740	T	0.0147723	0.00146433				rs4699014	A	-0.0474	0.001044
	rs11762737	T	0.0731	0.000577				rs9268103	A	0.00938555	0.00147796				rs959422	A	0.0337	0.001051
	rs16853074	A	0.0894	0.0005776				rs719993	A	0.00845084	0.00149135				rs705970	T	0.0441	0.001054
	rs74905608	T	0.2205	0.0005789				rs2341010	T	-0.00864114	0.0014915				rs7613074	A	-0.0319	0.001065
	rs75361675	A	-0.0907	0.0005911				rs9420907	C	-0.00945929	0.00150295				rs78666034	A	-0.0818	0.001071
	rs138487996	A	0.1106	0.0005913				rs73532118	A	-0.0291503	0.0015244				rs17800303	A	0.0732	0.001075
	rs141242468	T	0.2478	0.0005925				rs10773627	A	-0.0101702	0.00152631				rs28732150	A	0.0587	0.001086
	rs117641222	T	0.2331	0.0005929				rs2267366	C	0.0243024	0.00154479				rs875675	A	0.0289	0.001099
	rs17695458	C	-0.1014	0.000599				rs12188319	T	0.0133866	0.0015777				rs7336541	A	-0.0663	0.001104
	rs17226314	C	0.21	0.0005996				rs75961839	C	-0.0140371	0.00159205				rs16964802	T	-0.0486	0.001124
	rs9470378	T	0.0975	0.0006003				rs2442966	G	0.0202421	0.00161237				rs10228200	A	-0.0574	0.00113
	rs73999121	T	0.087	0.0006097				rs72758324	G	0.0237207	0.00163209				rs6966354	T	-0.0469	0.001136
	rs78954498	G	0.1815	0.0006116				rs73954985	T	0.0247877	0.00165559				rs2842053	A	-0.0471	0.001144
	rs74226815	G	0.0893	0.0006258				rs17043035	A	-0.0149585	0.00171682				rs11105251	A	0.0457	0.001177
	rs139047667	T	-0.232	0.0006355				rs12744234	T	0.00985572	0.00173677				rs2293464	A	-0.035	0.001189
	rs10111627	G	-0.2527	0.0006388				rs1521694	T	-0.00701133	0.00174283				rs1151625	T	-0.0486	0.001212
[truncated: 34,724 more rows]

## Sheet: Supp. Table S4 eQTL-DE PRS SNPs
IGAP	SNP	Effect_Allele	Beta	P value			Jansen	SNP	Effect_Allele	Beta	P value			Bellenguez	SNP	Effect_Allele	Beta	P value
[truncated: 3,118 more rows]

[truncated: 1 more sheets: Supp. Table S5 5 DE Genes]
